# Supplementary material for: SDImpute: A statistical block imputation method based on cell-level and gene-level information for dropouts in single-cell RNA-seq data
Source: PLoS Comput Biol. 2021 Jun 17;17(6):e1009118. doi: 10.1371/journal.pcbi.1009118 (PMC8266063; doi:10.1371/journal.pcbi.1009118)
Supplement: S1 Table — (XLSX) [file pcbi.1009118.s035.xlsx]

## Sheet: Sheet1
Enriched GO terms (p<0.001) detected in the up-regulated genes of H1 cells in raw data
	ONTOLOGY	ID	Description	GeneRatio	BgRatio	pvalue	p.adjust	qvalue	geneID	Count
GO:0006334	BP	GO:0006334	nucleosome assembly	40/1451	146/18493	1.25804e-12	6.98842e-09	6.31934e-09	4869/8365/4674/4675/55355/8344/8340/8358/8347/3017/554313/8370/8354/8357/64946/4171/8352/10036/121504/83743/8351/8341/8363/8349/3007/8343/8970/8968/11339/8356/7290/8350/8353/3024/333932/126961/440689/3009/8362/8366	40
GO:0071103	BP	GO:0071103	DNA conformation change	59/1451	283/18493	2.90694e-12	8.07403e-09	7.30102e-09	4869/8365/4674/4176/4675/55355/4173/8344/8340/8358/9918/8347/3070/80119/7153/3017/554313/8370/6732/8354/891/8357/64946/4171/8352/7156/92797/10036/121504/23397/83743/8351/8341/8363/2068/8349/113130/3007/8343/641/8970/8968/11339/8356/7290/8350/8353/8318/3024/333932/126961/440689/1763/3009/8362/25913/6847/8366/84083	59
GO:0006323	BP	GO:0006323	DNA packaging	48/1451	209/18493	8.65281e-12	1.60221e-08	1.44881e-08	4869/8365/4674/4675/55355/8344/8340/8358/9918/8347/3070/7153/3017/554313/8370/6732/8354/891/8357/64946/4171/8352/10036/121504/23397/83743/8351/8341/8363/8349/113130/3007/8343/8970/8968/11339/8356/7290/8350/8353/3024/333932/126961/440689/3009/8362/6847/8366	48
GO:0000183	BP	GO:0000183	chromatin silencing at rDNA	19/1451	40/18493	2.3599e-11	2.05473e-08	1.85801e-08	8365/23411/8358/554313/8370/8354/8357/8352/121504/8351/8363/8968/8356/8350/8353/333932/126961/8362/8366	19
GO:0031497	BP	GO:0031497	chromatin assembly	41/1451	166/18493	2.50983e-11	2.05473e-08	1.85801e-08	4869/8365/4674/4675/55355/8344/8340/8358/8347/3070/3017/554313/8370/8354/8357/64946/4171/8352/10036/121504/83743/8351/8341/8363/8349/3007/8343/8970/8968/11339/8356/7290/8350/8353/3024/333932/126961/440689/3009/8362/8366	41
GO:0006335	BP	GO:0006335	DNA replication-dependent nucleosome assembly	17/1451	32/18493	2.68509e-11	2.05473e-08	1.85801e-08	8365/8358/554313/8370/8354/8357/8352/10036/121504/8351/8363/8968/8356/8350/8353/8362/8366	17
GO:0034723	BP	GO:0034723	DNA replication-dependent nucleosome organization	17/1451	32/18493	2.68509e-11	2.05473e-08	1.85801e-08	8365/8358/554313/8370/8354/8357/8352/10036/121504/8351/8363/8968/8356/8350/8353/8362/8366	17
GO:0001505	BP	GO:0001505	regulation of neurotransmitter levels	65/1451	346/18493	2.95911e-11	2.05473e-08	1.85801e-08	6860/590/199/477/23025/148281/5579/5037/4128/6857/93664/26227/2901/23576/6623/2030/5740/2914/23657/2903/2618/23208/127833/7779/2731/57539/84258/9900/5582/223/6507/1191/6854/9783/27445/5053/2555/2824/9581/2185/9722/140730/6472/6843/22871/9066/5028/8224/9515/9627/1757/9699/857/18/1312/1141/114088/6542/132949/384/6511/6715/635/961/9104	65
GO:0060968	BP	GO:0060968	regulation of gene silencing	32/1451	115/18493	1.4217e-10	8.77507e-08	7.93493e-08	8365/5460/4613/6774/23411/8358/131405/554313/8370/5530/8354/8357/8352/121504/57510/8351/8363/3007/8968/8356/7290/8350/8353/8318/3024/10526/333932/126961/7015/3009/8362/8366	32
GO:0006333	BP	GO:0006333	chromatin assembly or disassembly	43/1451	192/18493	2.45807e-10	1.36546e-07	1.23473e-07	4869/8365/4674/4675/55355/11198/8344/8340/8358/8347/3070/3017/554313/8370/8354/8357/64946/4171/8352/10036/121504/83743/8351/8341/8363/79723/8349/3007/8343/8970/8968/11339/8356/7290/8350/8353/3024/333932/126961/440689/3009/8362/8366	43
GO:0006520	BP	GO:0006520	cellular amino acid metabolic process	60/1451	324/18493	3.09585e-10	1.56341e-07	1.41372e-07	1159/548596/10157/3620/586/51520/29968/23057/27165/26227/3376/23576/51268/51582/22929/9521/6897/23657/2618/23428/84842/4522/16/55278/8659/440/4947/27034/2731/5471/1160/6507/9945/4143/89874/2639/5053/78991/6472/159/10056/92292/1757/23395/51540/6776/790/92935/18/1312/124454/6542/132949/1491/384/55157/1800/635/54681/1036	60
GO:0060147	BP	GO:0060147	regulation of posttranscriptional gene silencing	26/1451	83/18493	4.42844e-10	1.76035e-07	1.59181e-07	8365/5460/4613/6774/8358/131405/554313/8370/5530/8354/8357/8352/121504/57510/8351/8363/8968/8356/8350/8353/10526/333932/126961/7015/8362/8366	26
GO:0060966	BP	GO:0060966	regulation of gene silencing by RNA	26/1451	83/18493	4.42844e-10	1.76035e-07	1.59181e-07	8365/5460/4613/6774/8358/131405/554313/8370/5530/8354/8357/8352/121504/57510/8351/8363/8968/8356/8350/8353/10526/333932/126961/7015/8362/8366	26
GO:0034728	BP	GO:0034728	nucleosome organization	41/1451	181/18493	4.43652e-10	1.76035e-07	1.59181e-07	4869/8365/4674/4675/55355/11198/8344/8340/8358/8347/3017/554313/8370/8354/8357/64946/4171/8352/10036/121504/83743/8351/8341/8363/8349/3007/8343/8970/8968/11339/8356/7290/8350/8353/3024/333932/126961/440689/3009/8362/8366	41
GO:0065004	BP	GO:0065004	protein-DNA complex assembly	50/1451	254/18493	1.08956e-09	4.03499e-07	3.64867e-07	7013/4869/142/8365/4674/4675/55355/8344/8340/8358/8347/3070/1063/3017/554313/8370/8354/8357/64946/4171/8352/10036/23493/121504/83743/8351/8341/8363/2068/8349/3007/51053/8343/117154/8970/8968/11339/8356/7290/8350/8353/8318/3024/7343/333932/126961/440689/3009/8362/8366	50
GO:0038111	BP	GO:0038111	interleukin-7-mediated signaling pathway	15/1451	30/18493	1.22931e-09	4.26801e-07	3.85938e-07	3718/6774/8358/8354/8357/8352/8351/8968/8356/8350/8353/6776/333932/126961/8651	15
GO:0098760	BP	GO:0098760	response to interleukin-7	15/1451	31/18493	2.20898e-09	6.81715e-07	6.16446e-07	3718/6774/8358/8354/8357/8352/8351/8968/8356/8350/8353/6776/333932/126961/8651	15
GO:0098761	BP	GO:0098761	cellular response to interleukin-7	15/1451	31/18493	2.20898e-09	6.81715e-07	6.16446e-07	3718/6774/8358/8354/8357/8352/8351/8968/8356/8350/8353/6776/333932/126961/8651	15
GO:0006260	BP	GO:0006260	DNA replication	51/1451	268/18493	2.52556e-09	7.38393e-07	6.67698e-07	7013/25939/2735/4998/11143/4176/4172/9156/4173/10926/11198/64785/4174/63901/8317/157570/80119/116028/5111/6241/10721/675/144455/4171/2736/7156/990/79075/92797/80010/3399/10036/5557/5427/83743/55388/79733/50484/5985/51053/51514/641/8318/80174/5422/56953/1763/84126/146956/604/84083	51
GO:0051290	BP	GO:0051290	protein heterotetramerization	19/1451	51/18493	3.76966e-09	1.04702e-06	9.46779e-07	8365/8358/554313/8370/8354/8357/8352/121504/8351/8363/972/22871/8968/10056/8356/8350/8353/8362/8366	19
GO:0060964	BP	GO:0060964	regulation of gene silencing by miRNA	24/1451	80/18493	5.44485e-09	1.44029e-06	1.3024e-06	8365/5460/4613/6774/8358/131405/554313/8370/5530/8354/8357/8352/121504/8351/8363/8968/8356/8350/8353/10526/333932/126961/8362/8366	24
GO:0071824	BP	GO:0071824	protein-DNA complex subunit organization	52/1451	290/18493	1.46199e-08	3.69152e-06	3.33809e-06	7013/4869/142/8365/4674/4675/55355/11198/8344/8340/8358/8347/3070/1063/3017/554313/8370/4609/8354/8357/64946/4171/8352/10036/23493/121504/83743/8351/8341/8363/2068/8349/3007/51053/8343/117154/8970/8968/11339/8356/7290/8350/8353/8318/3024/7343/333932/126961/440689/3009/8362/8366	52
GO:0045652	BP	GO:0045652	regulation of megakaryocyte differentiation	23/1451	78/18493	1.62714e-08	3.92989e-06	3.55363e-06	8365/8358/5196/554313/8370/8354/8357/8352/3674/121504/8351/8363/8968/8356/8350/8353/8850/333932/126961/64783/11091/8362/8366	23
GO:0051262	BP	GO:0051262	protein tetramerization	34/1451	153/18493	2.23836e-08	5.18087e-06	4.68485e-06	10157/25939/80036/6261/8365/8358/158/23208/554313/8370/8354/3251/5471/8357/8352/4143/121504/8351/8363/32/972/6472/22871/8968/10056/8356/8350/8353/54974/88/1491/8362/2203/8366	34
GO:0042254	BP	GO:0042254	ribosome biogenesis	50/1451	282/18493	4.01174e-08	8.91409e-06	8.06065e-06	4869/26156/10528/23404/9221/23195/23160/10885/9188/23411/56915/55720/55003/9816/134430/51602/84135/22868/23212/6059/55127/1736/51388/25879/23016/51491/55226/84154/23076/10969/79954/25926/54881/91893/55153/55272/27340/65083/117246/54663/55759/8602/57647/55794/92856/23246/131870/10171/54475/79922	50
GO:0006364	BP	GO:0006364	rRNA processing	40/1451	205/18493	6.39343e-08	1.36598e-05	1.2352e-05	26156/10528/23404/9221/23195/23160/10885/9188/23411/56915/55720/134430/51602/84135/23212/55127/1736/25879/23016/55226/84154/23076/10969/79954/25926/54881/91893/55272/27340/65083/117246/54663/55759/8602/57647/92856/23246/131870/10171/79922	40
GO:0006261	BP	GO:0006261	DNA-dependent DNA replication	32/1451	148/18493	1.13401e-07	2.33312e-05	2.10974e-05	7013/25939/4998/4176/4172/4173/64785/4174/8317/5111/10721/675/144455/4171/990/79075/92797/5557/5427/55388/79733/50484/5985/51053/641/8318/80174/5422/1763/146956/604/84083	32
GO:0030219	BP	GO:0030219	megakaryocyte differentiation	24/1451	93/18493	1.35167e-07	2.68162e-05	2.42488e-05	8365/8358/5196/554313/8370/8354/8357/8352/3674/121504/8351/8363/8968/8356/8350/8353/8850/333932/126961/64783/5777/11091/8362/8366	24
GO:0050804	BP	GO:0050804	modulation of chemical synaptic transmission	64/1451	418/18493	1.74323e-07	3.33919e-05	3.01949e-05	6860/590/477/23025/84502/5579/999/22941/6857/627/54413/2901/6623/4885/6774/3710/2914/5575/6863/23657/9465/2903/57502/23208/5530/5764/7779/4130/57616/2895/5582/6507/9783/9581/2185/140730/6843/22871/4884/9066/5028/794/8224/9515/9627/9699/23237/2906/4355/8831/3274/5594/59284/18/1141/25837/23228/51738/2648/1742/9001/766/2890/1959	64
GO:0099177	BP	GO:0099177	regulation of trans-synaptic signaling	64/1451	419/18493	1.90394e-07	3.52547e-05	3.18793e-05	6860/590/477/23025/84502/5579/999/22941/6857/627/54413/2901/6623/4885/6774/3710/2914/5575/6863/23657/9465/2903/57502/23208/5530/5764/7779/4130/57616/2895/5582/6507/9783/9581/2185/140730/6843/22871/4884/9066/5028/794/8224/9515/9627/9699/23237/2906/4355/8831/3274/5594/59284/18/1141/25837/23228/51738/2648/1742/9001/766/2890/1959	64
GO:1901605	BP	GO:1901605	alpha-amino acid metabolic process	41/1451	223/18493	2.40606e-07	4.3115e-05	3.89871e-05	1159/548596/10157/3620/586/29968/23057/27165/26227/23576/51268/51582/22929/23657/2618/4522/8659/440/27034/2731/5471/1160/6507/9945/4143/89874/2639/5053/6472/159/92292/1757/6776/790/1312/1491/384/1800/635/54681/1036	41
GO:0032200	BP	GO:0032200	telomere organization	34/1451	170/18493	3.32551e-07	5.77288e-05	5.22018e-05	7013/142/8365/167227/9156/8358/80119/554313/8370/1736/4609/5111/8354/8357/55226/8352/5557/121504/8351/8363/5985/641/9212/8968/8356/8350/8353/5594/5422/7015/1763/8362/25913/8366	34
GO:0042391	BP	GO:0042391	regulation of membrane potential	63/1451	424/18493	6.36289e-07	0.000107109	9.6854e-05	3359/151647/2893/477/2556/2554/2568/1525/5366/22941/142/54413/6335/2901/2892/2030/343450/6863/2903/6326/3781/79784/57502/5530/5764/6323/3778/6329/785/2895/773/2566/9783/23171/2555/2185/89832/9722/140730/22871/478/288/5026/6331/9699/2906/857/9631/4355/55879/10021/2281/18/1141/259232/88/6511/51738/55584/1742/2890/781/64208	63
GO:0006342	BP	GO:0006342	chromatin silencing	25/1451	110/18493	1.01622e-06	0.000166033	0.000150137	8365/23411/8358/3070/554313/8370/8354/8357/8352/121504/8351/8363/3007/8968/8356/7290/8350/8353/8318/3024/333932/126961/3009/8362/8366	25
GO:0045814	BP	GO:0045814	negative regulation of gene expression, epigenetic	27/1451	127/18493	1.53826e-06	0.000244143	0.000220769	1789/8365/121536/23411/8358/3070/554313/8370/8354/8357/8352/121504/8351/8363/3007/8968/8356/7290/8350/8353/8318/3024/333932/126961/3009/8362/8366	27
GO:0016072	BP	GO:0016072	rRNA metabolic process	41/1451	240/18493	1.76767e-06	0.000272761	0.000246647	26156/10528/23404/9221/23195/23160/10885/9188/23411/56915/55720/134430/51602/84172/84135/23212/55127/1736/25879/23016/55226/84154/23076/10969/79954/25926/54881/91893/55272/27340/65083/117246/54663/55759/8602/57647/92856/23246/131870/10171/79922	41
GO:0042133	BP	GO:0042133	neurotransmitter metabolic process	29/1451	148/18493	3.66041e-06	0.000549557	0.000496942	590/199/5037/4128/26227/23576/5740/2903/2618/2731/57539/223/6507/1191/5053/2185/9722/6472/1757/857/18/1312/6542/132949/384/6715/635/961/9104	29
GO:0097479	BP	GO:0097479	synaptic vesicle localization	31/1451	165/18493	4.30126e-06	0.000628777	0.000568577	6860/23025/148281/5579/6857/54413/93664/2901/26052/3798/23208/127833/84258/9900/5582/6854/9783/27445/9581/80128/140730/6843/22871/9066/5028/8224/9515/4133/9699/1141/114088	31
GO:0051052	BP	GO:0051052	regulation of DNA metabolic process	59/1451	412/18493	4.73139e-06	0.00067392	0.000609398	7013/2247/56154/79977/63978/4869/2735/142/25849/167227/3838/10459/10926/7913/23411/4436/8317/157570/80119/1736/116028/4609/5111/5063/10721/144455/55226/4968/2736/5582/83666/990/79075/92797/3399/7374/2068/79733/2185/3007/5985/51053/10715/641/9212/3024/5594/80174/55693/1763/64094/3009/55137/131870/5159/9104/25913/604/84083	59
GO:0071248	BP	GO:0071248	cellular response to metal ion	33/1451	184/18493	6.08598e-06	0.00084519	0.00076427	6860/148281/10235/999/4501/6261/142/6857/4495/5563/4496/23208/4493/127833/151835/891/2978/84258/4968/1894/22871/9066/288/6331/5594/131034/4494/1800/1742/2203/254428/27132/5599	33
GO:0044815	CC	GO:0044815	DNA packaging complex	43/1523	114/19659	2.11564e-19	1.33073e-16	1.089e-16	8365/8344/8334/8340/8358/9918/3662/8347/3017/554313/8370/8354/8357/8352/121504/23397/8351/8341/8363/8330/8349/85235/3007/8332/8343/8970/8968/8356/8350/8353/3024/333932/126961/8329/440689/3012/3009/8969/8338/8362/8366/8337/723790	43
GO:0000786	CC	GO:0000786	nucleosome	41/1523	106/19659	4.93024e-19	1.55056e-16	1.26889e-16	8365/8344/8334/8340/8358/3662/8347/3017/554313/8370/8354/8357/8352/121504/8351/8341/8363/8330/8349/85235/3007/8332/8343/8970/8968/8356/8350/8353/3024/333932/126961/8329/440689/3012/3009/8969/8338/8362/8366/8337/723790	41
GO:0032993	CC	GO:0032993	protein-DNA complex	53/1523	201/19659	9.97633e-16	2.0917e-13	1.71173e-13	7013/4869/142/8365/4172/8344/8334/8340/8358/3662/8347/3017/554313/8370/5111/8354/8357/8352/92797/5557/121504/8351/8341/8363/8330/8349/85235/3007/8332/8343/27339/8970/8968/8356/8350/8353/8318/3024/5422/333932/126961/7015/8329/440689/3012/3009/8969/8338/8362/25913/8366/8337/723790	53
GO:0000788	CC	GO:0000788	nuclear nucleosome	17/1523	38/19659	7.15253e-10	1.12474e-07	9.20417e-08	8365/8358/3662/554313/8370/8354/8357/8352/121504/8351/8363/8968/8356/8350/8353/8362/8366	17
GO:0030684	CC	GO:0030684	preribosome	23/1523	73/19659	3.10094e-09	3.90099e-07	3.19234e-07	26156/10528/10885/55720/134430/51602/84549/23212/55127/51388/25879/23076/10969/79954/55272/27340/65083/117246/54663/55759/8602/92856/23246	23
GO:0097060	CC	GO:0097060	synaptic membrane	69/1523	431/19659	5.77516e-09	6.0543e-07	4.95448e-07	3359/2893/84966/23025/148281/2556/2554/2568/22941/53616/6857/54413/93664/22866/3838/2901/23229/2892/80059/2914/26052/2903/6326/1410/57502/1272/23208/7779/3778/375323/2895/5582/2566/9783/2555/8745/140730/1496/22865/22871/9066/5028/794/288/9627/9699/23237/2906/286/4355/223082/59284/55879/1312/1141/88/10505/9229/57863/6511/400745/93145/55584/1742/5138/2890/2045/440073/8082	69
GO:0098687	CC	GO:0098687	chromosomal region	56/1523	346/19659	1.07278e-07	9.6397e-06	7.88856e-06	7013/56155/4998/142/8365/4176/4172/9184/6795/55355/4173/701/4436/9918/4174/157570/3070/1063/80119/3619/554313/8370/23279/5111/221150/699/891/675/283489/55226/64946/4171/79075/121504/54821/8363/79723/113130/641/9212/11339/7290/7272/5347/11004/8850/81930/9682/7015/55693/147841/1763/8362/25913/6847/8366	56
GO:0098978	CC	GO:0098978	glutamatergic synapse	55/1523	350/19659	3.72874e-07	2.93172e-05	2.39915e-05	3359/6860/79012/23025/148281/999/53616/6857/54413/93664/22866/3838/2901/83992/4885/6774/11151/5575/26052/2903/6326/57502/84152/5530/5063/7781/9900/2895/63827/6854/126129/2185/8745/9722/6843/22871/4884/9066/5028/8224/23237/8831/59284/3556/6456/88/23043/814/6511/8927/51738/93145/139065/2890/2045	55
GO:0098984	CC	GO:0098984	neuron to neuron synapse	53/1523	342/19659	9.38051e-07	6.40733e-05	5.24339e-05	119/9201/22941/53616/6857/54413/22866/2901/23229/6774/5575/9465/26052/2903/53335/1410/57502/23208/1501/5063/7779/2785/7781/2895/5582/6854/27445/2596/2185/1496/22865/22871/9066/5028/8224/4133/23237/2906/8514/4355/8831/5594/59284/6456/88/23043/9229/8927/400745/1742/2890/2045/440073	53
GO:0098793	CC	GO:0098793	presynapse	68/1523	482/19659	1.01865e-06	6.40733e-05	5.24339e-05	3359/6860/84966/23025/55964/148281/5579/192683/5037/6857/627/54413/93664/85439/2901/83992/2030/2914/26052/2903/6326/57502/1272/23208/127833/5764/64780/7781/84258/9900/5582/6854/9783/115827/27445/2555/8745/140730/1496/6843/22871/9066/5028/794/4919/8224/9627/5414/9699/8871/8514/790/223082/1141/6456/114088/25837/23043/57863/6511/8927/645/5798/1742/9001/5138/2890/4747	68
GO:0034702	CC	GO:0034702	ion channel complex	47/1523	301/19659	3.08301e-06	0.000176292	0.000144267	3359/2893/3785/2556/2554/2568/6337/22941/6261/6335/2901/2892/55799/2903/6326/170850/57348/1364/3790/6323/3778/6329/785/2895/773/2566/117155/126129/2555/2185/89832/9722/22871/6331/2906/8514/59284/55879/10021/2281/1141/93145/55584/1742/1804/2890/781	47
GO:0099572	CC	GO:0099572	postsynaptic specialization	51/1523	340/19659	3.93598e-06	0.000206311	0.000168833	119/9201/2556/2554/22941/53616/22866/3838/2901/23229/6774/26052/2903/53335/1410/57502/23208/1501/5063/7779/2785/2895/5582/6854/27445/2596/2185/1496/22865/22871/5028/8224/4133/23237/2906/8514/4355/8831/5594/59284/1141/88/23043/9229/8927/400745/55584/1742/2890/2045/440073	51
GO:0000790	CC	GO:0000790	nuclear chromatin	54/1523	369/19659	4.38642e-06	0.000212235	0.000173681	10622/132625/27022/8365/11143/6774/23411/8334/8358/367/3662/157570/51412/554313/8370/4609/8354/1869/8357/6877/8352/5074/5916/10036/23493/121504/8351/119392/8363/27443/8330/113130/85235/3007/8332/8968/8356/7290/8350/8353/3024/9572/8329/3012/3009/8969/8193/8338/2648/8362/146956/8366/8337/723790	54
GO:1902495	CC	GO:1902495	transmembrane transporter complex	49/1523	325/19659	5.23683e-06	0.000228218	0.000186761	3359/2893/477/3785/2556/2554/2568/6337/22941/6261/6335/2901/2892/55799/2903/6326/170850/57348/1364/3790/6323/3778/6329/785/2895/773/2566/117155/126129/2555/2185/89832/9722/22871/478/6331/2906/8514/59284/55879/10021/2281/1141/93145/55584/1742/1804/2890/781	49
GO:0030686	CC	GO:0030686	90S preribosome	11/1523	29/19659	5.44241e-06	0.000228218	0.000186761	26156/10885/134430/55127/55272/27340/65083/55759/8602/92856/23246	11
GO:0045211	CC	GO:0045211	postsynaptic membrane	48/1523	322/19659	8.88975e-06	0.000342708	0.000280452	3359/2893/84966/2556/2554/2568/22941/53616/54413/93664/22866/3838/2901/23229/2892/80059/26052/2903/57502/1272/7779/3778/375323/2895/2566/2555/1496/22865/22871/5028/288/23237/2906/286/59284/55879/1312/1141/88/10505/9229/400745/55584/1742/2890/2045/440073/8082	48
GO:0098878	CC	GO:0098878	neurotransmitter receptor complex	15/1523	54/19659	9.74519e-06	0.000342708	0.000280452	3359/2893/22941/2901/2892/2903/2895/126129/2185/22871/2906/59284/93145/1742/2890	15
GO:1990351	CC	GO:1990351	transporter complex	49/1523	333/19659	1.03055e-05	0.000342708	0.000280452	3359/2893/477/3785/2556/2554/2568/6337/22941/6261/6335/2901/2892/55799/2903/6326/170850/57348/1364/3790/6323/3778/6329/785/2895/773/2566/117155/126129/2555/2185/89832/9722/22871/478/6331/2906/8514/59284/55879/10021/2281/1141/93145/55584/1742/1804/2890/781	49
GO:0060076	CC	GO:0060076	excitatory synapse	14/1523	48/19659	1.03521e-05	0.000342708	0.000280452	6857/54413/93664/2892/2263/57502/23208/2895/1496/22871/794/57863/8927/1742	14
GO:0032040	CC	GO:0032040	small-subunit processome	12/1523	37/19659	1.33325e-05	0.000419308	0.000343137	10528/10885/134430/51602/55127/25879/79954/55272/27340/65083/8602/92856	12
GO:0032279	CC	GO:0032279	asymmetric synapse	47/1523	320/19659	1.62714e-05	0.000487368	0.000398833	119/9201/22941/53616/54413/22866/2901/23229/6774/26052/2903/53335/1410/57502/23208/1501/5063/7779/2785/2895/5582/6854/27445/2596/2185/1496/22865/22871/5028/8224/4133/23237/2906/8514/4355/8831/5594/59284/88/23043/9229/8927/400745/1742/2890/2045/440073	47
GO:0030687	CC	GO:0030687	preribosome, large subunit precursor	9/1523	22/19659	1.93022e-05	0.000551867	0.000451616	84549/23212/51388/23076/10969/117246/54663/55759/23246	9
GO:0030315	CC	GO:0030315	T-tubule	14/1523	51/19659	2.22595e-05	0.000608749	0.000498165	6769/477/6261/6326/6323/7779/9722/288/6331/57716/59284/844/8291/781	14
GO:0014069	CC	GO:0014069	postsynaptic density	46/1523	316/19659	2.50633e-05	0.000656868	0.000537542	119/9201/22941/53616/22866/2901/23229/6774/26052/2903/53335/1410/57502/23208/1501/5063/7779/2785/2895/5582/6854/27445/2596/2185/1496/22865/22871/5028/8224/4133/23237/2906/8514/4355/8831/5594/59284/88/23043/9229/8927/400745/1742/2890/2045/440073	46
GO:0008328	CC	GO:0008328	ionotropic glutamate receptor complex	14/1523	52/19659	2.83056e-05	0.000712168	0.000582797	2893/22941/2901/2892/2903/2895/126129/2185/22871/2906/59284/93145/1742/2890	14
GO:0000775	CC	GO:0000775	chromosome, centromeric region	32/1523	194/19659	3.73765e-05	0.000904224	0.000739964	56155/9184/6795/55355/701/9918/157570/3070/1063/3619/23279/221150/699/891/283489/64946/79075/54821/79723/113130/9212/11339/7290/7272/5347/11004/8850/81930/9682/55693/147841/6847	32
GO:0003688	MF	GO:0003688	DNA replication origin binding	10/1460	17/17632	1.66414e-07	0.000166913	0.000154502	3329/4998/11143/4174/4171/990/83743/55388/8318/5422	10
