# Supplementary material for: SDImpute: A statistical block imputation method based on cell-level and gene-level information for dropouts in single-cell RNA-seq data
Source: PLoS Comput Biol. 2021 Jun 17;17(6):e1009118. doi: 10.1371/journal.pcbi.1009118 (PMC8266063; doi:10.1371/journal.pcbi.1009118)
Supplement: S2 Table — (XLSX) [file pcbi.1009118.s036.xlsx]

## Sheet: Sheet1
Enriched GO terms (p < 0.001) detected in the up-regulated genes of H1 cells in SDImpute imputed data
	ONTOLOGY	ID	Description	GeneRatio	BgRatio	pvalue	p.adjust	qvalue	geneID	Count
GO:0007416	BP	GO:0007416	synapse assembly	47/2280	165/18493	1.92995e-08	0.000113925	0.000106818	627/1141/27445/92737/4208/26052/375323/114798/7097/56123/23229/22865/54413/347731/441381/3556/6585/51738/2596/26045/4038/8292/56132/56122/8927/2045/56131/43/1056/23129/1948/79953/6495/40/145581/85358/23769/54674/100528062/386724/1007/26280/56126/2902/26050/1813/50944	47
GO:0000183	BP	GO:0000183	chromatin silencing at rDNA	19/2280	40/18493	4.93811e-08	0.000145748	0.000136656	8358/8365/8357/8350/333932/126961/8356/8366/8362/8363/8353/8352/554313/8370/8360/8361/6839/8367/653604	19
GO:0042391	BP	GO:0042391	regulation of membrane potential	90/2280	424/18493	1.29461e-07	0.000249448	0.000233886	2554/6329/3359/151647/5026/2893/2901/2565/785/343450/1141/140730/6863/259232/6511/89832/23171/55584/55022/4355/4208/2568/9722/10021/776/79784/18/219736/22997/2915/54413/88/8506/478/57657/4988/9481/2906/154/142/6331/2537/781/64208/1525/773/2890/6335/51738/90134/401190/885/54795/27133/4137/65012/441509/2892/9162/6334/706/116369/8913/10242/1128/6546/3757/1080/2185/254263/2273/6262/23530/22999/57053/…	90
GO:0050808	BP	GO:0050808	synapse organization	83/2280	384/18493	1.77009e-07	0.000249448	0.000233886	84966/627/11202/785/1141/27445/92737/6623/57549/1496/4208/26052/23025/9722/63827/5063/375323/114798/23237/7097/56123/23229/6853/22997/22865/2915/54413/25791/347731/441381/6405/83992/3556/6585/3675/51738/2596/6900/26045/4137/9463/8831/782/3897/4038/9912/8292/56132/56122/8927/2045/64101/116442/56131/43/9499/1056/23129/8851/1948/5621/79953/10397/6495/40/145581/85358/23769/816/54674/100528062/386724/…	83
GO:0034765	BP	GO:0034765	regulation of ion transmembrane transport	94/2280	454/18493	2.29815e-07	0.000249448	0.000233886	6329/3359/6769/84502/3785/785/3787/259232/23171/3790/9001/4208/9722/59284/10021/170850/776/1188/7779/23237/146395/2915/54413/3306/88/117155/1804/1318/57657/4988/486/1814/154/6331/781/126755/844/773/54102/1187/3270/6335/54207/53373/140738/90134/55799/53822/27133/5777/338440/3750/219931/347732/782/6334/11151/8913/57338/6546/54923/3757/9132/1080/2185/254263/2273/6262/65268/9104/2056/60598/930/3208/3…	94
GO:0045652	BP	GO:0045652	regulation of megakaryocyte differentiation	27/2280	78/18493	2.89109e-07	0.000249448	0.000233886	8358/5196/8365/8357/8350/333932/126961/4208/8356/8366/8362/4778/2811/8363/8353/8850/8352/554313/8370/7564/55170/8360/5588/8361/4343/8367/653604	27
GO:0001505	BP	GO:0001505	regulation of neurotransmitter levels	76/2280	346/18493	2.95805e-07	0.000249448	0.000233886	6860/5579/4128/114088/590/2901/1141/140730/27445/6511/6623/1757/4208/5053/23025/8224/635/9722/776/18/7779/5799/84258/9066/7097/60482/93664/6853/57586/5806/9627/6854/199/5028/1814/80736/148281/6715/5037/7915/9515/5582/1312/285671/26002/9900/6507/23576/961/6536/3350/57539/5153/9162/1807/706/8541/8292/43/2185/91683/22999/747/9104/321/5025/23513/8448/9751/6810/140885/3717/121278/7054/80149/1813	76
GO:0006816	BP	GO:0006816	calcium ion transport	86/2280	413/18493	5.78767e-07	0.000427058	0.000400415	6406/3932/6261/5579/6769/84502/5026/1594/23566/785/1141/2645/5138/728215/259232/3710/117/55584/159371/9001/2775/9722/59284/776/7779/342372/51393/10267/4638/6387/920/1236/3306/117155/3357/4988/2906/8614/781/844/773/3270/53373/140738/55799/9914/6263/114789/54795/5777/219931/3603/347732/29763/782/11151/706/57192/8913/57338/114780/6546/54923/2185/64805/6262/9104/2056/57053/84876/930/3208/8398/5621/50…	86
GO:0070838	BP	GO:0070838	divalent metal ion transport	93/2280	459/18493	7.30367e-07	0.00047904	0.000449155	6406/3932/6261/5579/6769/84502/5026/1594/23566/785/1141/2645/5138/728215/259232/3710/117/55584/159371/7781/9001/2775/9722/59284/776/7779/342372/51393/10267/4638/6387/920/1236/3306/117155/152519/3357/4988/2906/8614/781/844/773/3270/53373/140738/55799/9914/6263/114789/54795/5777/219931/3603/347732/29763/782/11151/706/57192/8913/55630/29985/57338/254428/114780/6546/54923/2185/64805/6262/9104/2056/79…	93
GO:0072511	BP	GO:0072511	divalent inorganic cation transport	93/2280	462/18493	9.8325e-07	0.000580413	0.000544203	6406/3932/6261/5579/6769/84502/5026/1594/23566/785/1141/2645/5138/728215/259232/3710/117/55584/159371/7781/9001/2775/9722/59284/776/7779/342372/51393/10267/4638/6387/920/1236/3306/117155/152519/3357/4988/2906/8614/781/844/773/3270/53373/140738/55799/9914/6263/114789/54795/5777/219931/3603/347732/29763/782/11151/706/57192/8913/55630/29985/57338/254428/114780/6546/54923/2185/64805/6262/9104/2056/79…	93
GO:0097164	BP	GO:0097164	ammonium ion metabolic process	49/2280	199/18493	1.27592e-06	0.000636188	0.000596499	4128/590/1141/1757/340485/635/84879/18/5320/8877/6870/60482/9627/1814/9468/80736/6715/1645/5037/5321/57110/126969/1312/285671/26002/204962/196743/23682/56994/3350/5153/10390/2170/8292/9663/43/33/8398/8399/56624/100137049/55512/79153/54498/8424/121278/7054/1813/6620	49
GO:0030219	BP	GO:0030219	megakaryocyte differentiation	29/2280	93/18493	1.29328e-06	0.000636188	0.000596499	8358/5196/8365/8357/8350/333932/126961/4208/8356/8366/8362/25946/4778/2811/8363/8353/8850/8352/5777/554313/8370/7564/55170/8360/5588/8361/4343/8367/653604	29
GO:0006335	BP	GO:0006335	DNA replication-dependent nucleosome assembly	15/2280	32/18493	1.59025e-06	0.000670519	0.000628688	8358/8365/8357/8350/8356/8366/8362/8363/8353/8352/554313/8370/8360/8361/8367	15
GO:0034723	BP	GO:0034723	DNA replication-dependent nucleosome organization	15/2280	32/18493	1.59025e-06	0.000670519	0.000628688	8358/8365/8357/8350/8356/8366/8362/8363/8353/8352/554313/8370/8360/8361/8367	15
GO:0097060	CC	GO:0097060	synaptic membrane	108/2418	431/19659	1.71885e-13	6.05577e-11	5.33768e-11	2554/3359/84966/1410/2893/2901/2565/1141/140730/5138/6511/80059/1272/55584/286/1496/794/4355/26052/23025/400745/2568/59284/375323/114798/776/8745/7779/23237/57863/9066/56123/23229/93664/22997/22865/146395/2915/54413/386617/88/9627/8082/8506/5028/4988/347731/1814/2906/148281/2890/3838/10505/3675/5582/1312/57479/401190/23362/6900/392862/26045/9229/441509/9463/2892/9228/6536/9162/4038/1128/7732/6546…	108
GO:0000786	CC	GO:0000786	nucleosome	43/2418	106/19659	1.82403e-13	6.05577e-11	5.33768e-11	8347/8358/8343/3662/8365/8970/8357/8350/8332/8337/723790/333932/126961/3013/8356/8366/8334/8969/3012/8348/8349/8330/8362/85235/8363/8342/8341/8353/8352/3024/554313/8370/8335/8336/8360/8971/8361/221656/8329/1058/8367/8346/653604	43
GO:0044815	CC	GO:0044815	DNA packaging complex	43/2418	114/19659	3.45422e-12	5.80226e-10	5.11423e-10	8347/8358/8343/3662/8365/8970/8357/8350/8332/8337/723790/333932/126961/3013/8356/8366/8334/8969/3012/8348/8349/8330/8362/85235/8363/8342/8341/8353/8352/3024/554313/8370/8335/8336/8360/8971/8361/221656/8329/1058/8367/8346/653604	43
GO:0045211	CC	GO:0045211	postsynaptic membrane	85/2418	322/19659	3.49534e-12	5.80226e-10	5.11423e-10	2554/3359/84966/2893/2901/2565/1141/80059/1272/55584/286/1496/26052/400745/2568/59284/375323/114798/7779/23237/56123/23229/93664/22997/22865/146395/2915/54413/386617/88/8082/5028/4988/347731/1814/2906/2890/3838/10505/1312/57479/401190/23362/6900/392862/26045/9229/441509/9463/2892/9228/6536/9162/1128/7732/6546/2045/64101/1759/254263/83590/747/57053/440073/1948/79953/3756/55879/23513/145581/85358/2…	85
GO:0034702	CC	GO:0034702	ion channel complex	74/2418	301/19659	2.7668e-09	3.67431e-07	3.23861e-07	2554/6329/3359/6261/3785/2893/2901/2565/785/3787/1141/89832/57348/3790/55584/94015/118427/2568/9722/59284/10021/170850/776/1188/342372/3306/117155/8506/1804/2906/6331/781/126755/80131/773/2890/55107/54102/1187/6335/55799/6263/1364/54795/6900/441509/3750/2892/347732/782/6334/8913/10242/3757/9132/1080/2185/254263/6262/30819/3756/8911/55879/23513/1181/85358/388336/375567/2566/2902/53405/487/9312/509…	74
GO:1990351	CC	GO:1990351	transporter complex	79/2418	333/19659	4.66421e-09	5.16173e-07	4.54965e-07	2554/6329/3359/6261/3785/2893/2901/2565/785/3787/1141/89832/57348/3790/55584/94015/118427/2568/9722/59284/10021/170850/776/1188/342372/3306/117155/8506/1804/478/486/2906/6331/781/126755/80131/773/2890/5193/55107/54102/1187/6335/55799/6263/1364/54795/6900/441509/3750/2892/347732/782/6334/8913/10242/3757/9132/1080/2185/254263/6262/30819/10347/3756/8911/55879/23513/1181/85358/5195/388336/375567/2566…	79
GO:1902495	CC	GO:1902495	transmembrane transporter complex	77/2418	325/19659	7.75398e-09	7.35521e-07	6.48303e-07	2554/6329/3359/6261/3785/2893/2901/2565/785/3787/1141/89832/57348/3790/55584/94015/118427/2568/9722/59284/10021/170850/776/1188/342372/3306/117155/8506/1804/478/486/2906/6331/781/126755/80131/773/2890/55107/54102/1187/6335/55799/6263/1364/54795/6900/441509/3750/2892/347732/782/6334/8913/10242/3757/9132/1080/2185/254263/6262/30819/10347/3756/8911/55879/23513/1181/85358/388336/375567/2566/2902/5340…	77
GO:0098984	CC	GO:0098984	neuron to neuron synapse	79/2418	342/19659	1.64772e-08	1.36761e-06	1.20544e-06	1410/2901/9465/2785/27445/6456/1496/7781/4355/26052/8224/400745/59284/5063/114798/7779/23237/9066/23229/6853/22997/22865/146395/2915/54413/88/6457/6854/5028/347731/1814/2906/5575/2890/5582/2596/57479/401190/23362/26045/9229/9463/9228/6536/8831/9162/140735/5727/4038/9912/1128/8525/7732/8927/2045/64101/1759/2185/254263/8851/440073/1948/5621/5025/79953/3756/11069/23513/145581/85358/388336/2902/55450…	79
GO:0099634	CC	GO:0099634	postsynaptic specialization membrane	34/2418	102/19659	2.4447e-08	1.71007e-06	1.50729e-06	2554/2901/1141/55584/59284/114798/7779/23237/22865/146395/2915/88/347731/1814/2906/2890/3838/401190/26045/441509/9162/1128/2045/64101/254263/57053/1948/23513/145581/388336/2902/57689/2894/1630	34
GO:0098839	CC	GO:0098839	postsynaptic density membrane	28/2418	75/19659	2.5754e-08	1.71007e-06	1.50729e-06	2901/59284/114798/7779/23237/22865/146395/2915/88/347731/1814/2906/2890/401190/26045/9162/1128/2045/64101/254263/1948/23513/145581/388336/2902/57689/2894/1630	28
GO:0099572	CC	GO:0099572	postsynaptic specialization	77/2418	340/19659	6.05705e-08	3.53817e-06	3.11861e-06	2554/1410/2901/1141/2785/27445/55584/1496/4355/26052/8224/400745/59284/5063/114798/7779/23237/23229/6853/22997/22865/146395/2915/88/6457/6854/5028/347731/1814/2906/2890/3838/5582/2596/57479/401190/23362/26045/9229/441509/9463/9228/6536/8831/9162/140735/5727/4038/9912/1128/8525/7732/8927/2045/64101/1759/2185/254263/8851/57053/440073/1948/5621/5025/79953/3756/23513/145581/85358/388336/2902/55450/57…	77
GO:0099240	CC	GO:0099240	intrinsic component of synaptic membrane	46/2418	166/19659	6.39428e-08	3.53817e-06	3.11861e-06	2554/3359/2901/1141/6511/1272/55584/59284/114798/776/8745/7779/57863/9066/22865/146395/54413/5028/4988/347731/1814/148281/2890/401190/6900/26045/441509/6536/1128/6546/2045/64101/254263/747/57053/1948/3756/145581/388336/1007/2902/57689/2894/1630/114/1813	46
GO:0098936	CC	GO:0098936	intrinsic component of postsynaptic membrane	37/2418	122/19659	9.96827e-08	5.09148e-06	4.48774e-06	2554/3359/2901/1141/1272/55584/59284/114798/7779/22865/146395/54413/4988/347731/1814/2890/401190/6900/26045/441509/6536/1128/6546/2045/64101/254263/747/57053/1948/145581/388336/1007/2902/57689/2894/1630/1813	37
GO:0032993	CC	GO:0032993	protein-DNA complex	52/2418	201/19659	1.07482e-07	5.09771e-06	4.49323e-06	8347/8358/8343/3662/8365/8970/8357/8350/8332/8337/723790/333932/126961/3013/8356/8366/8334/8969/7013/3012/8348/8349/8330/8362/4869/4778/85235/8363/8342/8341/51176/142/8353/8352/3024/554313/8370/8335/8336/8360/8971/5424/29935/8361/221656/2073/8329/1058/8367/8346/653604/7015	52
GO:0099146	CC	GO:0099146	intrinsic component of postsynaptic density membrane	22/2418	54/19659	1.30445e-07	5.5731e-06	4.91224e-06	2901/59284/114798/7779/22865/146395/347731/1814/2890/401190/26045/1128/2045/64101/254263/1948/145581/388336/2902/57689/2894/1630	22
GO:0099699	CC	GO:0099699	integral component of synaptic membrane	43/2418	154/19659	1.34292e-07	5.5731e-06	4.91224e-06	2554/3359/2901/1141/6511/55584/59284/114798/776/8745/7779/57863/9066/22865/146395/54413/5028/4988/347731/1814/148281/2890/26045/441509/6536/1128/6546/2045/64101/254263/747/57053/1948/3756/145581/388336/1007/2902/57689/2894/1630/114/1813	43
GO:0098793	CC	GO:0098793	presynapse	99/2418	482/19659	1.50662e-07	5.88469e-06	5.18688e-06	6860/192683/3359/84966/627/5579/55964/114088/2901/1141/140730/24141/5138/27445/6511/6456/1272/1496/25837/7781/9001/794/26052/23025/8224/65078/115827/776/8745/5799/84258/57863/9066/60482/93664/6853/57586/54413/386617/6457/9627/8506/6854/133308/57657/5028/4988/148281/5037/83992/2890/8871/5582/401190/9900/9143/885/9463/6536/9162/9912/8541/1128/7732/8927/1759/1056/8851/23335/91683/22999/321/8677/8061…	99
GO:0099061	CC	GO:0099061	integral component of postsynaptic density membrane	21/2418	51/19659	2.02127e-07	6.99847e-06	6.16859e-06	2901/59284/114798/7779/22865/146395/347731/1814/2890/26045/1128/2045/64101/254263/1948/145581/388336/2902/57689/2894/1630	21
GO:0098948	CC	GO:0098948	intrinsic component of postsynaptic specialization membrane	27/2418	77/19659	2.04744e-07	6.99847e-06	6.16859e-06	2554/2901/1141/55584/59284/114798/7779/22865/146395/347731/1814/2890/401190/26045/441509/1128/2045/64101/254263/57053/1948/145581/388336/2902/57689/2894/1630	27
GO:0032279	CC	GO:0032279	asymmetric synapse	72/2418	320/19659	2.10797e-07	6.99847e-06	6.16859e-06	1410/2901/2785/27445/1496/4355/26052/8224/400745/59284/5063/114798/7779/23237/23229/6853/22997/22865/146395/2915/54413/88/6457/6854/5028/347731/1814/2906/2890/5582/2596/57479/401190/23362/26045/9229/9463/9228/6536/8831/9162/140735/5727/4038/9912/1128/8525/7732/8927/2045/64101/1759/2185/254263/8851/440073/1948/5621/5025/79953/3756/23513/145581/85358/388336/2902/55450/57689/2894/1630/1813/50944	72
GO:0014069	CC	GO:0014069	postsynaptic density	71/2418	316/19659	2.70366e-07	8.54872e-06	7.53502e-06	1410/2901/2785/27445/1496/4355/26052/8224/400745/59284/5063/114798/7779/23237/23229/6853/22997/22865/146395/2915/88/6457/6854/5028/347731/1814/2906/2890/5582/2596/57479/401190/23362/26045/9229/9463/9228/6536/8831/9162/140735/5727/4038/9912/1128/8525/7732/8927/2045/64101/1759/2185/254263/8851/440073/1948/5621/5025/79953/3756/23513/145581/85358/388336/2902/55450/57689/2894/1630/1813/50944	71
GO:0099060	CC	GO:0099060	integral component of postsynaptic specialization membrane	26/2418	74/19659	3.27332e-07	9.87946e-06	8.70796e-06	2554/2901/1141/55584/59284/114798/7779/22865/146395/347731/1814/2890/26045/441509/1128/2045/64101/254263/57053/1948/145581/388336/2902/57689/2894/1630	26
GO:0000788	CC	GO:0000788	nuclear nucleosome	17/2418	38/19659	7.10708e-07	2.05178e-05	1.80848e-05	8358/3662/8365/8357/8350/8356/8366/8362/8363/8353/8352/554313/8370/8360/8361/1058/8367	17
GO:0070382	CC	GO:0070382	exocytic vesicle	49/2418	197/19659	8.75506e-07	2.42223e-05	2.13501e-05	6860/192683/627/114088/24141/201294/6456/25837/7781/9001/23025/8224/115827/5799/84258/9066/6853/57586/9627/6854/133308/148281/5037/83992/84958/2890/9900/9143/9463/6536/9162/7732/8927/1759/23335/91683/321/8677/81615/54843/23285/4909/8448/5874/57084/6810/2902/7054/1813	49
GO:0099055	CC	GO:0099055	integral component of postsynaptic membrane	34/2418	117/19659	9.79193e-07	2.60074e-05	2.29234e-05	2554/3359/2901/1141/55584/59284/114798/7779/22865/146395/54413/4988/347731/1814/2890/26045/441509/6536/1128/6546/2045/64101/254263/747/57053/1948/145581/388336/1007/2902/57689/2894/1630/1813	34
GO:0034703	CC	GO:0034703	cation channel complex	52/2418	219/19659	1.86465e-06	4.76203e-05	4.19735e-05	6329/3359/6261/3785/2893/2901/785/3787/3790/118427/9722/59284/10021/170850/776/342372/3306/117155/8506/1804/2906/6331/781/126755/773/2890/6335/55799/6263/54795/6900/3750/2892/347732/782/6334/8913/10242/3757/9132/2185/254263/6262/30819/3756/8911/388336/375567/2902/487/9312/50944	52
GO:0008021	CC	GO:0008021	synaptic vesicle	44/2418	180/19659	5.04445e-06	0.000124056	0.000109346	6860/192683/627/114088/24141/6456/25837/7781/9001/23025/8224/115827/5799/9066/6853/9627/6854/133308/148281/5037/83992/2890/9900/9143/9463/6536/9162/7732/8927/1759/23335/91683/321/8677/81615/23285/4909/8448/5874/57084/6810/2902/7054/1813	44
GO:0098978	CC	GO:0098978	glutamatergic synapse	72/2418	350/19659	6.83459e-06	0.000162077	0.000142858	6860/3359/4884/2901/84152/4885/6511/6456/7781/26052/23025/8224/9722/63827/59284/814/5063/65078/114798/8745/23237/9066/93664/146395/54413/88/6457/6854/5028/347731/1814/148281/5575/6405/83992/2890/3556/3838/51738/401190/9900/26045/8831/9162/11151/140735/9912/8541/1128/8525/8927/2045/64101/1759/2185/254263/3208/1948/10397/23513/145581/23426/388336/6810/26280/2902/3717/57689/2894/114/1813/50944	72
GO:0030133	CC	GO:0030133	transport vesicle	75/2418	381/19659	2.2384e-05	0.000512517	0.000451743	6860/192683/3122/627/4884/114088/24141/201294/6456/25837/7781/9001/3113/23025/8224/84417/115827/6494/5799/84258/9066/283849/1113/6853/3119/634/57586/9627/8082/6854/762/133308/148281/7039/5037/83992/84958/2890/3120/9900/9143/3115/3135/9463/6536/9162/1604/7732/8927/4135/1759/254263/8218/23335/91683/321/64418/8677/81615/54843/23285/4909/8448/23400/5874/83988/57084/8269/7425/9182/6810/2902/7054/1813/…	75
GO:0031225	CC	GO:0031225	anchored component of membrane	40/2418	169/19659	2.96647e-05	0.000656578	0.000578722	84966/2675/64180/4023/27076/1272/100133941/25837/256710/257194/63827/1800/50863/65078/353091/115827/6853/2811/762/4978/1043/4907/11126/401190/6900/419/1604/1944/4974/7007/43/4045/79465/2619/5621/503542/5874/5314/83546/2348	40
GO:0060076	CC	GO:0060076	excitatory synapse	17/2418	48/19659	3.11759e-05	0.000667768	0.000588584	1496/794/57863/93664/54413/3675/26045/2892/6536/9162/8927/64101/79953/57084/388336/2902/50944	17
GO:0005216	MF	GO:0005216	ion channel activity	97/2304	427/17632	2.19035e-08	1.22288e-05	1.15303e-05	2554/6329/3359/6261/84502/5026/3785/2893/2901/2565/785/343450/3787/1141/5138/728215/259232/3710/89832/57348/3790/55584/94015/2568/59284/10021/170850/776/1188/342372/51393/3249/117155/57657/4988/486/2906/6331/781/126755/80131/773/2890/55107/54102/1187/6335/54207/53373/140738/90134/55799/6263/53822/1364/54795/27133/441509/285335/338440/3750/219931/2892/347732/782/6334/116369/57192/8913/10242/147798…	97
GO:0022839	MF	GO:0022839	ion gated channel activity	82/2304	342/17632	2.21736e-08	1.22288e-05	1.15303e-05	2554/6329/3359/6261/84502/5026/3785/2893/2901/2565/785/343450/3787/1141/728215/259232/3710/89832/57348/3790/55584/94015/2568/59284/10021/170850/776/1188/3249/117155/57657/4988/2906/6331/781/126755/773/2890/55107/54102/1187/6335/54207/53373/140738/90134/55799/6263/54795/27133/441509/338440/3750/219931/2892/347732/782/6334/57192/8913/10242/57338/3757/9132/1080/2185/6262/57053/30819/5025/3756/8911/5…	82
GO:0022836	MF	GO:0022836	gated channel activity	83/2304	351/17632	3.53347e-08	1.29914e-05	1.22494e-05	2554/6329/3359/6261/84502/5026/3785/2893/2901/2565/785/343450/3787/1141/728215/259232/3710/89832/57348/3790/55584/94015/2568/59284/10021/170850/776/1188/3249/117155/57657/4988/2906/6331/781/126755/773/2890/55107/54102/1187/6335/54207/53373/140738/90134/55799/6263/54795/27133/441509/338440/3750/219931/2892/347732/782/6334/57192/8913/10242/147798/57338/3757/9132/1080/2185/6262/57053/30819/5025/3756…	83
GO:0022838	MF	GO:0022838	substrate-specific channel activity	98/2304	442/17632	6.57372e-08	1.8127e-05	1.70917e-05	2554/6329/3359/6261/84502/5026/3785/2893/2901/2565/785/343450/3787/1141/5138/728215/259232/3710/89832/57348/3790/55584/94015/2568/59284/10021/170850/776/1188/342372/51393/3249/117155/57657/4988/486/2906/6331/781/126755/80131/773/2890/55107/54102/1187/6335/54207/53373/140738/90134/55799/6263/53822/1364/54795/27133/441509/285335/338440/3750/219931/2892/347732/782/6334/116369/57192/8913/10242/147798…	98
GO:0015267	MF	GO:0015267	channel activity	101/2304	467/17632	1.50464e-07	3.08372e-05	2.90759e-05	2554/6329/3359/6261/84502/5026/3785/2893/2901/2565/785/343450/3787/1141/5138/728215/259232/3710/89832/57348/3790/55584/94015/2568/59284/10021/170850/776/1188/342372/51393/3249/117155/57657/4988/486/2906/6331/781/126755/80131/773/2890/55107/54102/1187/6335/54207/53373/140738/90134/55799/6263/53822/1364/54795/27133/441509/285335/338440/3750/219931/2892/347732/782/6334/116369/57192/8913/10242/147798…	101
GO:0022803	MF	GO:0022803	passive transmembrane transporter activity	101/2304	468/17632	1.67745e-07	3.08372e-05	2.90759e-05	2554/6329/3359/6261/84502/5026/3785/2893/2901/2565/785/343450/3787/1141/5138/728215/259232/3710/89832/57348/3790/55584/94015/2568/59284/10021/170850/776/1188/342372/51393/3249/117155/57657/4988/486/2906/6331/781/126755/80131/773/2890/55107/54102/1187/6335/54207/53373/140738/90134/55799/6263/53822/1364/54795/27133/441509/285335/338440/3750/219931/2892/347732/782/6334/116369/57192/8913/10242/147798…	101
GO:0046873	MF	GO:0046873	metal ion transmembrane transporter activity	95/2304	444/17632	5.8429e-07	9.20674e-05	8.68088e-05	6329/6261/84502/3785/2901/785/343450/3787/5138/728215/259232/6511/3710/57348/3790/55584/7781/59284/10021/170850/776/7779/342372/51393/3249/60482/9963/55117/6539/117155/133308/478/152519/1318/57657/4988/486/2906/6331/781/126755/773/6335/64849/54207/53373/140738/90134/55799/9914/6263/54795/27133/285335/26266/3750/6507/219931/347732/6536/782/6334/57192/8913/10242/55630/29985/7036/57338/254428/114780…	95
GO:0005261	MF	GO:0005261	cation channel activity	71/2304	320/17632	4.03333e-06	0.000556096	0.000524333	6329/3359/6261/84502/5026/3785/2893/2901/785/343450/3787/1141/5138/728215/259232/3710/3790/55584/59284/10021/170850/776/342372/51393/3249/117155/57657/4988/2906/6331/781/126755/773/2890/55107/6335/54207/53373/140738/90134/55799/6263/54795/27133/3750/219931/2892/347732/782/6334/57192/8913/10242/57338/114780/3757/9132/2185/6262/60598/57053/84876/30819/5025/3756/8911/83959/40/57158/2902/9312	71
GO:0005262	MF	GO:0005262	calcium channel activity	35/2304	123/17632	4.69639e-06	0.000575568	0.000542694	6261/84502/785/5138/728215/3710/55584/59284/776/342372/51393/117155/4988/2906/781/773/53373/140738/55799/6263/54795/219931/347732/782/57192/8913/57338/114780/6262/57053/84876/5025/8911/57158/2902	35
GO:0015085	MF	GO:0015085	calcium ion transmembrane transporter activity	38/2304	139/17632	5.35476e-06	0.000590631	0.000556896	6261/84502/785/5138/728215/3710/55584/59284/776/342372/51393/117155/4988/2906/781/773/53373/140738/55799/9914/6263/54795/219931/347732/782/57192/8913/57338/114780/6546/6262/57053/84876/5025/8911/57158/2902/487	38
