# Supplementary material for: SDImpute: A statistical block imputation method based on cell-level and gene-level information for dropouts in single-cell RNA-seq data
Source: PLoS Comput Biol. 2021 Jun 17;17(6):e1009118. doi: 10.1371/journal.pcbi.1009118 (PMC8266063; doi:10.1371/journal.pcbi.1009118)
Supplement: S3 Table — (XLSX) [file pcbi.1009118.s037.xlsx]

## Sheet: Sheet1
Enriched GO terms (p < 0.001) detected in the up-regulated genes of H1 cells in scImpute imputed data
	ONTOLOGY	ID	Description	GeneRatio	BgRatio	pvalue	p.adjust	qvalue	geneID	Count
GO:0000183	BP	GO:0000183	chromatin silencing at rDNA	23/1751	40/18493	4.49388e-14	2.56511e-10	2.37655e-10	8365/554313/8370/8357/8352/8358/23411/8351/8353/8968/333932/126961/8363/8362/8361/121504/8366/8354/8294/8350/6839/8356/8355	23
GO:0006335	BP	GO:0006335	DNA replication-dependent nucleosome assembly	19/1751	32/18493	3.35388e-12	6.06249e-09	5.61685e-09	8365/554313/8370/8357/8352/8358/8351/8353/8968/8363/8362/8361/121504/8366/8354/8294/8350/8356/8355	19
GO:0034723	BP	GO:0034723	DNA replication-dependent nucleosome organization	19/1751	32/18493	3.35388e-12	6.06249e-09	5.61685e-09	8365/554313/8370/8357/8352/8358/8351/8353/8968/8363/8362/8361/121504/8366/8354/8294/8350/8356/8355	19
GO:0051290	BP	GO:0051290	protein heterotetramerization	24/1751	51/18493	4.24842e-12	6.06249e-09	5.61685e-09	8365/554313/8370/8357/972/8352/8358/22871/8351/8353/8968/8363/8362/8361/2904/121504/8366/8354/23590/8294/8350/8356/7923/8355	24
GO:0042391	BP	GO:0042391	regulation of membrane potential	85/1751	424/18493	1.71108e-11	1.95336e-08	1.80978e-08	2893/2556/3359/2554/6329/151647/22941/6331/2568/6863/6326/140730/54413/2901/1141/2892/5026/785/2903/3778/6511/857/259232/478/2566/30819/477/10021/4355/2890/154/88/5366/343450/23542/2564/55584/773/55879/51738/2030/22871/5764/79784/142/219736/6323/1128/89832/57657/9783/776/18/9722/781/1080/401190/4137/3784/2904/409/885/2281/2906/3791/54795/2565/2185/6335/9699/375611/22999/9481/29119/1742/64208/480/…	85
GO:0038111	BP	GO:0038111	interleukin-7-mediated signaling pathway	17/1751	30/18493	1.32206e-10	1.25772e-07	1.16527e-07	8357/8352/8358/6776/8351/8353/6774/8968/333932/126961/8354/8350/8356/8355/8651/1154/85480	17
GO:0098760	BP	GO:0098760	response to interleukin-7	17/1751	31/18493	2.66884e-10	1.74397e-07	1.61578e-07	8357/8352/8358/6776/8351/8353/6774/8968/333932/126961/8354/8350/8356/8355/8651/1154/85480	17
GO:0098761	BP	GO:0098761	cellular response to interleukin-7	17/1751	31/18493	2.66884e-10	1.74397e-07	1.61578e-07	8357/8352/8358/6776/8351/8353/6774/8968/333932/126961/8354/8350/8356/8355/8651/1154/85480	17
GO:0001505	BP	GO:0001505	regulation of neurotransmitter levels	71/1751	346/18493	2.74978e-10	1.74397e-07	1.61578e-07	6860/148281/199/590/5053/4128/5579/140730/93664/6623/2901/23576/1141/84258/2903/3350/6511/9066/857/114088/6854/6857/635/477/5806/5582/5028/9515/23025/6843/7779/27445/9627/2030/22871/2731/9900/1757/8224/5037/9104/2914/26227/9783/776/127833/57539/18/9722/1312/8448/223/6507/1191/1814/6582/6855/4843/5799/6715/26002/2185/9699/22999/132949/961/285671/6616/80149/8541/143425	71
GO:0006334	BP	GO:0006334	nucleosome assembly	40/1751	146/18493	4.10299e-10	2.34199e-07	2.16983e-07	4674/8365/554313/8370/8344/4675/8340/8357/8347/8341/8352/3017/8970/8358/8349/8351/8353/8968/3007/333932/126961/8343/4171/8363/8348/8362/266812/8361/55355/121504/440689/3018/8366/8354/8339/8294/8350/8356/3024/8355	40
GO:0050804	BP	GO:0050804	modulation of chemical synaptic transmission	79/1751	418/18493	1.62844e-09	8.45014e-07	7.82899e-07	6860/84502/590/22941/627/6863/5579/140730/6623/4885/54413/2901/9465/1141/3710/766/2903/9066/4130/6857/23237/794/57616/5575/477/5582/4355/2890/154/5028/6900/9515/23025/6843/7779/23542/9001/9627/51738/22871/8224/4884/114/2914/5764/6774/2648/9783/3274/776/18/23228/999/6507/4137/1814/2904/6855/409/2695/22986/2906/1959/2185/9699/2917/22999/1742/6285/347730/22849/4908/6616/2900/8541/59284/143425/6376/2…	79
GO:0099177	BP	GO:0099177	regulation of trans-synaptic signaling	79/1751	419/18493	1.8252e-09	8.68188e-07	8.0437e-07	6860/84502/590/22941/627/6863/5579/140730/6623/4885/54413/2901/9465/1141/3710/766/2903/9066/4130/6857/23237/794/57616/5575/477/5582/4355/2890/154/5028/6900/9515/23025/6843/7779/23542/9001/9627/51738/22871/8224/4884/114/2914/5764/6774/2648/9783/3274/776/18/23228/999/6507/4137/1814/2904/6855/409/2695/22986/2906/1959/2185/9699/2917/22999/1742/6285/347730/22849/4908/6616/2900/8541/59284/143425/6376/2…	79
GO:0045652	BP	GO:0045652	regulation of megakaryocyte differentiation	26/1751	78/18493	5.35508e-09	2.35129e-06	2.17846e-06	8365/5196/554313/8370/8850/8357/3674/8352/8358/8351/8353/8968/333932/126961/8363/8362/8361/121504/7066/8366/8354/8294/8350/8356/4778/8355	26
GO:0031497	BP	GO:0031497	chromatin assembly	40/1751	166/18493	2.2953e-08	8.29396e-06	7.6843e-06	4674/8365/554313/8370/8344/4675/8340/8357/8347/8341/8352/3017/8970/8358/8349/8351/8353/8968/3007/333932/126961/8343/4171/8363/8348/8362/266812/8361/55355/121504/440689/3018/8366/8354/8339/8294/8350/8356/3024/8355	40
GO:0060147	BP	GO:0060147	regulation of posttranscriptional gene silencing	26/1751	83/18493	2.32487e-08	8.29396e-06	7.6843e-06	8365/554313/8370/4613/8357/8352/7015/8358/8351/8353/6774/8968/333932/126961/8363/8362/8361/121504/8366/8354/8294/8350/84872/8356/8355/80149	26
GO:0060966	BP	GO:0060966	regulation of gene silencing by RNA	26/1751	83/18493	2.32487e-08	8.29396e-06	7.6843e-06	8365/554313/8370/4613/8357/8352/7015/8358/8351/8353/6774/8968/333932/126961/8363/8362/8361/121504/8366/8354/8294/8350/84872/8356/8355/80149	26
GO:0034728	BP	GO:0034728	nucleosome organization	42/1751	181/18493	3.31572e-08	1.1133e-05	1.03147e-05	4674/8365/554313/8370/8344/4675/8340/8357/8347/8341/8352/3017/8970/8358/8349/8351/8353/8968/3007/333932/126961/8343/4171/8363/8348/8362/266812/8361/55355/121504/440689/3018/8366/8354/8339/8294/8350/8356/3024/4778/8355/26038	42
GO:0060964	BP	GO:0060964	regulation of gene silencing by miRNA	25/1751	80/18493	4.54801e-08	1.44222e-05	1.33621e-05	8365/554313/8370/4613/8357/8352/8358/8351/8353/6774/8968/333932/126961/8363/8362/8361/121504/8366/8354/8294/8350/84872/8356/8355/80149	25
GO:0051262	BP	GO:0051262	protein tetramerization	37/1751	153/18493	6.90845e-08	2.07544e-05	1.92288e-05	25939/6261/80036/8365/2203/554313/8370/10157/4143/88/8357/972/8352/8358/22871/8351/8353/8968/3834/8363/8362/54974/8361/2904/3251/121504/8366/54795/8354/23590/8294/8350/375611/8356/7923/8355/27232	37
GO:0030219	BP	GO:0030219	megakaryocyte differentiation	27/1751	93/18493	7.50438e-08	2.14175e-05	1.98432e-05	8365/5196/554313/8370/8850/5777/8357/3674/8352/8358/8351/8353/8968/333932/126961/8363/8362/8361/121504/7066/8366/8354/8294/8350/8356/4778/8355	27
GO:0006323	BP	GO:0006323	DNA packaging	45/1751	209/18493	1.16698e-07	3.17195e-05	2.93879e-05	4674/8365/554313/8370/6847/8344/4675/8340/8357/8347/8341/8352/3017/8970/8358/8349/8351/8353/8968/3007/333932/126961/8343/4171/8363/8348/8362/266812/8361/55355/121504/440689/3018/9918/8366/113130/8354/8339/8294/8350/5619/8356/3024/8355/26038	45
GO:0071103	BP	GO:0071103	DNA conformation change	55/1751	283/18493	1.88368e-07	4.78862e-05	4.43662e-05	4674/8365/554313/8370/6847/8344/4675/8340/8357/80119/8347/8341/8352/3017/8970/8358/8349/8351/8353/4176/8968/3007/333932/126961/8343/4171/8363/8348/2068/8362/92797/266812/84083/8361/55355/121504/440689/4173/3018/641/9918/8366/113130/8354/8339/8294/3508/8438/8350/5619/8356/3024/8318/8355/26038	55
GO:0050806	BP	GO:0050806	positive regulation of synaptic transmission	37/1751	159/18493	1.98043e-07	4.78862e-05	4.43662e-05	22941/6863/140730/54413/1141/3710/766/2903/9066/6857/23237/794/57616/4355/154/23025/9001/22871/5764/9783/776/18/6507/2904/409/2695/2906/2185/9699/22999/1742/6285/347730/6616/59284/143425/27092	37
GO:0060968	BP	GO:0060968	regulation of gene silencing	30/1751	115/18493	2.01343e-07	4.78862e-05	4.43662e-05	8365/554313/8370/4613/8357/8352/7015/8358/23411/8351/8353/6774/8968/3007/333932/126961/8363/8362/8361/121504/8366/8354/8294/8350/84872/8356/3024/8318/8355/80149	30
GO:0006333	BP	GO:0006333	chromatin assembly or disassembly	41/1751	192/18493	5.28971e-07	0.000120775	0.000111897	4674/8365/554313/8370/8344/4675/8340/8357/8347/8341/8352/3017/8970/8358/8349/8351/8353/8968/3007/333932/126961/8343/4171/8363/8348/8362/266812/8361/55355/121504/440689/3018/8366/8354/8339/8294/8350/8356/3024/4778/8355	41
GO:0023061	BP	GO:0023061	signal release	76/1751	453/18493	5.63026e-07	0.000123606	0.00011452	7447/6860/148281/111/6863/5579/140730/93664/6623/1113/2901/406/1141/8600/3710/6696/9572/2645/84258/3350/9066/114088/3790/6854/6857/375704/5582/54097/7036/5028/9515/23025/6843/7779/6447/5798/27445/773/9627/51738/22871/9900/8224/2914/130399/3624/9783/776/127833/18/133308/8448/3709/3358/1080/151/6582/6855/1588/2695/4843/2281/5799/5208/3976/54795/5950/9699/55107/22999/10411/6616/8541/775/143425/3569	76
GO:0048167	BP	GO:0048167	regulation of synaptic plasticity	38/1751	173/18493	6.50055e-07	0.000137426	0.000127325	6860/84502/22941/140730/54413/3710/2903/9066/4130/23237/794/57616/4355/2890/6900/23025/22871/5764/2648/9783/3274/4137/2904/6855/2695/22986/2906/1959/2185/9699/22999/1742/6285/347730/22849/6616/8541/6376	38
GO:0007269	BP	GO:0007269	neurotransmitter secretion	37/1751	167/18493	7.26331e-07	0.000142962	0.000132453	6860/148281/5579/140730/93664/6623/2901/1141/84258/9066/114088/6854/6857/5582/5028/9515/23025/6843/7779/27445/9627/22871/9900/8224/2914/9783/776/127833/8448/6582/6855/5799/9699/22999/6616/8541/143425	37
GO:0099643	BP	GO:0099643	signal release from synapse	37/1751	167/18493	7.26331e-07	0.000142962	0.000132453	6860/148281/5579/140730/93664/6623/2901/1141/84258/9066/114088/6854/6857/5582/5028/9515/23025/6843/7779/27445/9627/22871/9900/8224/2914/9783/776/127833/8448/6582/6855/5799/9699/22999/6616/8541/143425	37
GO:0072503	BP	GO:0072503	cellular divalent inorganic cation homeostasis	79/1751	483/18493	9.57901e-07	0.000182257	0.000168859	3932/117/6387/4495/84502/6261/111/6863/100133941/5579/7137/2785/2247/60675/4501/4494/3710/5026/489/5816/2903/857/57419/794/4493/477/2846/844/23566/2890/5777/5028/1043/7779/796/7781/3270/9001/55584/773/51738/9900/9104/728215/776/920/930/159371/781/57181/56704/3709/11151/3358/1910/797/7504/1814/2780/2904/2281/2906/4496/7070/3357/54795/254428/53373/8614/2053/2185/9481/1604/1742/55503/775/2769/6376/4…	79
GO:0006836	BP	GO:0006836	neurotransmitter transport	51/1751	268/18493	1.00666e-06	0.000185356	0.000171731	6860/55117/148281/5579/140730/93664/6623/2901/1141/8600/84258/3350/6511/9066/114088/6854/6857/477/5582/5028/9515/23025/6843/7779/27445/55879/9627/2030/22871/9900/8224/2914/9783/776/127833/18/8448/3358/6507/1814/6582/6855/5799/8604/6539/9699/22999/57084/6616/8541/143425	51
GO:0006816	BP	GO:0006816	calcium ion transport	70/1751	413/18493	1.06877e-06	0.000190642	0.000176628	3932/117/6387/84502/6261/80036/6769/5579/6406/2247/55799/1141/3710/5026/489/785/2645/2903/857/259232/57419/477/844/2775/1594/23566/5777/114780/5138/7779/3270/9001/55584/773/168507/4638/9104/728215/776/920/5159/930/159371/9722/781/782/56704/3709/11151/3358/2904/409/2281/2906/7070/8291/3357/54795/53373/8614/2185/55503/3306/2669/64805/775/59284/6376/27092/487	70
GO:0045653	BP	GO:0045653	negative regulation of megakaryocyte differentiation	10/1751	18/18493	1.21212e-06	0.000205355	0.00019026	8365/5196/554313/8370/8363/8362/8361/121504/8366/8294	10
GO:0034765	BP	GO:0034765	regulation of ion transmembrane transport	75/1751	454/18493	1.22321e-06	0.000205355	0.00019026	3785/84502/3359/6329/22941/6331/6769/6326/54413/55799/170850/785/3778/857/259232/3790/23237/338440/30819/477/844/10021/154/5777/88/7779/23542/3270/3779/9001/773/8514/22871/9104/53822/9132/6323/57657/1804/776/930/9722/781/782/56704/11151/1080/3784/1814/146395/3750/2281/57463/65268/7070/8291/53373/2185/6335/375611/53405/60598/1742/5243/23171/6334/288/9312/3306/90134/2669/775/59284/6376/27092	75
GO:0097479	BP	GO:0097479	synaptic vesicle localization	36/1751	165/18493	1.50075e-06	0.000242517	0.00022469	6860/148281/3798/5579/140730/93664/54413/2901/1141/26052/84258/9066/114088/6854/6857/5582/5028/9515/23025/6843/27445/80128/22871/9900/8224/9783/776/127833/8448/6855/9699/4133/22999/6616/8541/143425	36
GO:0051291	BP	GO:0051291	protein heterooligomerization	31/1751	132/18493	1.52954e-06	0.000242517	0.00022469	8365/6406/7139/1141/3710/554313/8370/6857/8357/972/8352/8358/22871/8351/8353/8968/8363/3049/8362/8361/2904/121504/8366/8354/23590/8294/8350/8356/7923/64375/8355	31
GO:0060078	BP	GO:0060078	regulation of postsynaptic membrane potential	32/1751	139/18493	1.66152e-06	0.000251056	0.000232602	2893/2556/2554/22941/54413/2901/1141/2892/5026/2903/2566/4355/2890/154/23542/2564/55584/51738/2030/22871/1128/18/401190/2904/409/2906/2565/2185/9699/22999/1742/2569	32
GO:1903706	BP	GO:1903706	regulation of hemopoiesis	70/1751	418/18493	1.67136e-06	0.000251056	0.000232602	133522/9760/84433/5579/84695/1840/10234/8365/5196/8600/554313/8370/441478/29909/8850/5777/814/5916/8357/972/3674/8352/8358/9580/4609/9308/2064/8351/8353/6774/3624/2736/2648/8968/920/333932/126961/3059/54681/133308/8363/64332/3635/8362/8361/121504/7066/3976/8366/8354/2185/8294/8350/8356/2175/22806/4773/604/3662/7098/4778/4254/8355/8651/55365/80149/10272/2323/939/3135	70
GO:0099504	BP	GO:0099504	synaptic vesicle cycle	40/1751	195/18493	2.1222e-06	0.000303838	0.000281504	6860/148281/5579/140730/93664/6456/54413/2901/1141/26052/84258/9066/114088/6854/6857/5575/5582/5028/9515/23025/6843/27445/22871/9900/8224/273/29993/9783/776/127833/8927/8448/85439/6855/9699/22999/57084/6616/8541/143425	40
GO:0007215	BP	GO:0007215	glutamate receptor signaling pathway	24/1751	90/18493	2.12921e-06	0.000303838	0.000281504	2893/22941/54413/2901/2892/2903/23237/2890/154/23025/54550/23542/22871/2914/2904/146395/2906/2185/2917/1742/2900/59284/6376/27092	24
GO:0072511	BP	GO:0072511	divalent inorganic cation transport	75/1751	462/18493	2.39096e-06	0.000332868	0.0003084	3932/117/6387/84502/6261/80036/6769/5579/6406/2247/55799/1141/3710/5026/489/785/2645/2903/857/259232/57419/477/844/2775/1594/23566/5777/114780/5138/7779/7781/3270/9001/55584/773/168507/4638/9104/728215/776/920/5159/81615/930/159371/9722/781/782/57181/56704/3709/11151/3358/2904/409/2281/2906/7070/8291/3357/54795/2694/254428/53373/8614/2185/55503/3306/2669/64805/775/59284/6376/27092/487	75
GO:0045637	BP	GO:0045637	regulation of myeloid cell differentiation	47/1751	248/18493	2.96719e-06	0.000401531	0.000372016	133522/5579/10234/8365/5196/8600/554313/8370/29909/8850/814/5916/8357/972/3674/8352/8358/4609/8351/8353/6774/3624/8968/920/333932/126961/3059/54681/133308/8363/3635/8362/8361/121504/7066/3976/8366/8354/2185/8294/8350/8356/7098/4778/4254/8355/10272	47
GO:0016079	BP	GO:0016079	synaptic vesicle exocytosis	29/1751	123/18493	3.02485e-06	0.000401531	0.000372016	6860/148281/5579/140730/93664/2901/1141/84258/9066/114088/6857/5582/5028/9515/23025/6843/27445/22871/9900/9783/776/127833/8448/6855/9699/22999/6616/8541/143425	29
GO:0099003	BP	GO:0099003	vesicle-mediated transport in synapse	41/1751	205/18493	3.12037e-06	0.000404798	0.000375042	6860/148281/3798/5579/140730/93664/6456/54413/2901/1141/26052/84258/9066/114088/6857/23237/5582/5028/9515/23025/6843/27445/80128/22871/9900/273/29993/9783/776/127833/8448/85439/1814/146395/6855/9699/4133/22999/6616/8541/143425	41
GO:0070838	BP	GO:0070838	divalent metal ion transport	74/1751	459/18493	3.60465e-06	0.00045723	0.00042362	3932/117/6387/84502/6261/80036/6769/5579/6406/2247/55799/1141/3710/5026/489/785/2645/2903/857/259232/57419/477/844/2775/1594/23566/5777/114780/5138/7779/7781/3270/9001/55584/773/168507/4638/9104/728215/776/920/5159/81615/930/159371/9722/781/782/57181/56704/3709/11151/3358/2904/409/2281/2906/7070/8291/3357/54795/254428/53373/8614/2185/55503/3306/2669/64805/775/59284/6376/27092/487	74
GO:0048489	BP	GO:0048489	synaptic vesicle transport	33/1751	154/18493	6.08306e-06	0.000738768	0.000684463	6860/148281/3798/5579/140730/93664/2901/1141/26052/84258/9066/114088/6857/5582/5028/9515/23025/6843/27445/80128/22871/9900/9783/776/127833/8448/6855/9699/4133/22999/6616/8541/143425	33
GO:0097480	BP	GO:0097480	establishment of synaptic vesicle localization	33/1751	154/18493	6.08306e-06	0.000738768	0.000684463	6860/148281/3798/5579/140730/93664/2901/1141/26052/84258/9066/114088/6857/5582/5028/9515/23025/6843/27445/80128/22871/9900/9783/776/127833/8448/6855/9699/4133/22999/6616/8541/143425	33
GO:0060402	BP	GO:0060402	calcium ion transport into cytosol	32/1751	149/18493	7.96212e-06	0.00093291	0.000864334	3932/117/84502/6261/2247/3710/5026/2903/857/477/844/5777/3270/9001/728215/920/930/781/56704/3709/11151/3358/2904/2281/2906/7070/3357/53373/2185/55503/775/6376	32
GO:0055074	BP	GO:0055074	calcium ion homeostasis	73/1751	461/18493	8.00851e-06	0.00093291	0.000864334	3932/117/6387/84502/6261/111/6863/100133941/5579/7137/2785/2247/60675/8600/3710/5026/489/5816/2903/857/57419/794/477/2846/844/1594/23566/2890/5777/5028/1043/7779/796/3270/9001/55584/773/51738/9900/9104/728215/776/920/930/159371/781/56704/3709/11151/3358/1910/797/7504/1814/2780/2904/2281/2906/7070/3357/54795/53373/8614/2053/2185/9481/1604/1742/55503/775/2769/6376/487	73
GO:0000786	CC	GO:0000786	nucleosome	48/1846	106/19659	4.66504e-22	3.00428e-19	2.52403e-19	8365/554313/8370/8334/8344/8340/8330/8357/8347/8341/8352/3017/8970/8358/8349/8351/8353/85235/8968/3007/333932/126961/8343/8335/8363/8348/8362/8361/121504/440689/8329/8969/3018/8366/8338/3012/8354/8339/8294/8350/5619/8356/3024/8332/3013/3662/8355/317772	48
GO:0044815	CC	GO:0044815	DNA packaging complex	49/1846	114/19659	2.85679e-21	9.19888e-19	7.72838e-19	8365/554313/8370/8334/8344/8340/8330/8357/8347/8341/8352/3017/8970/8358/8349/8351/8353/85235/8968/3007/333932/126961/8343/8335/8363/8348/8362/8361/121504/440689/8329/8969/3018/9918/8366/8338/3012/8354/8339/8294/8350/5619/8356/3024/8332/3013/3662/8355/317772	49
GO:0097060	CC	GO:0097060	synaptic membrane	94/1846	431/19659	4.5392e-15	9.74414e-13	8.18648e-13	2893/84966/148281/2556/3359/2554/22941/53616/2568/1410/22866/6326/140730/93664/54413/2901/1141/2892/26052/2903/3778/6511/1272/9066/80059/6857/23237/375323/794/2566/8745/5582/4355/2890/88/5028/6900/23025/5138/5800/10505/7779/9228/2564/400745/55584/23229/55879/9627/22871/286/114/2914/1128/9783/3838/776/223082/1496/1312/401190/440073/1814/57863/2904/8082/146395/6855/409/22986/2906/5100/2045/2565/347…	94
GO:0032993	CC	GO:0032993	protein-DNA complex	56/1846	201/19659	4.51914e-14	7.27581e-12	6.11273e-12	7013/8365/554313/8370/8334/8344/8340/8330/8357/8347/8341/8352/3017/8970/7015/8358/4172/8349/8351/8353/142/85235/8968/3007/333932/126961/8343/8335/8363/8348/8362/92797/8361/121504/440689/8329/8969/3018/8366/8338/3012/8354/8339/8294/8350/5619/8356/3024/8318/8332/3013/3662/4778/8355/26471/317772	56
GO:0034702	CC	GO:0034702	ion channel complex	72/1846	301/19659	6.20101e-14	7.9869e-12	6.71014e-12	2893/2556/3785/3359/2554/6261/6329/22941/6331/2568/6326/6337/2901/55799/1364/57348/170850/1141/2892/785/2903/3778/3790/2566/30819/118427/10021/2890/6900/2564/3779/55584/773/8514/55879/22871/168507/94015/9132/6323/89832/1804/126129/776/9722/781/782/375567/1080/3784/2904/3750/2281/57463/2906/54795/2565/2185/6335/55107/53405/1742/6334/9312/3306/2569/6616/2900/775/59284/27092/487	72
GO:1902495	CC	GO:1902495	transmembrane transporter complex	75/1846	325/19659	1.34912e-13	1.44806e-11	1.21658e-11	2893/2556/3785/3359/2554/6261/6329/22941/6331/2568/6326/6337/2901/55799/1364/57348/170850/1141/2892/785/2903/3778/3790/478/2566/30819/477/118427/10021/2890/6900/2564/3779/55584/773/8514/55879/22871/168507/94015/9132/6323/89832/1804/126129/776/9722/781/782/375567/1080/3784/2904/3750/2281/57463/2906/54795/2565/2185/6335/55107/53405/1742/480/6334/9312/3306/2569/6616/2900/775/59284/27092/487	75
GO:1990351	CC	GO:1990351	transporter complex	76/1846	333/19659	1.70327e-13	1.56701e-11	1.31651e-11	2893/2556/3785/3359/2554/6261/6329/22941/6331/2568/6326/6337/2901/55799/1364/57348/170850/1141/2892/785/2903/3778/3790/478/2566/30819/477/118427/10021/2890/6900/2564/3779/55584/773/8514/55879/22871/168507/94015/9132/6323/89832/1804/126129/776/9722/781/782/375567/1080/3784/2904/3750/2281/57463/2906/54795/2565/2185/5193/6335/55107/53405/1742/480/6334/9312/3306/2569/6616/2900/775/59284/27092/487	76
GO:0000788	CC	GO:0000788	nuclear nucleosome	20/1846	38/19659	1.64121e-11	1.22799e-09	1.03169e-09	8365/554313/8370/8357/8352/8358/8351/8353/8968/8363/8362/8361/121504/8366/8354/8294/8350/8356/3662/8355	20
GO:0045211	CC	GO:0045211	postsynaptic membrane	70/1846	322/19659	1.71613e-11	1.22799e-09	1.03169e-09	2893/84966/2556/3359/2554/22941/53616/2568/22866/93664/54413/2901/1141/2892/26052/2903/3778/1272/80059/23237/375323/2566/2890/88/5028/6900/5800/10505/7779/9228/2564/400745/55584/23229/55879/22871/286/1128/3838/1496/1312/401190/440073/1814/2904/8082/146395/409/22986/2906/5100/2045/2565/347731/386617/9229/2917/114798/1742/347730/288/1007/22849/2569/2900/22865/775/59284/80863/27092	70
GO:0034703	CC	GO:0034703	cation channel complex	54/1846	219/19659	2.46078e-11	1.58475e-09	1.33141e-09	2893/3785/3359/6261/6329/6331/6326/6337/2901/55799/170850/2892/785/2903/3778/3790/30819/118427/10021/2890/6900/3779/773/8514/22871/168507/9132/6323/1804/126129/776/9722/781/782/375567/3784/2904/3750/2281/57463/2906/54795/2185/6335/1742/6334/9312/3306/6616/2900/775/59284/27092/487	54
GO:0098793	CC	GO:0098793	presynapse	92/1846	482/19659	2.79509e-11	1.6364e-09	1.37481e-09	84966/6860/192683/148281/55964/3359/627/5579/6326/140730/93664/6456/54413/2901/5414/64780/1141/26052/84258/2903/6511/1272/9066/114088/6854/6857/794/24141/8745/83992/5582/2890/5028/23025/6843/5138/115827/796/5798/7781/27445/9001/8514/9627/2030/22871/9900/8224/5037/273/29993/114/2914/5764/1128/57657/9783/776/127833/8927/81615/223082/133308/1496/8448/85439/401190/57863/6582/8871/6855/9912/885/5799/4…	92
GO:0098984	CC	GO:0098984	neuron to neuron synapse	69/1846	342/19659	7.56944e-10	4.06227e-08	3.41289e-08	119/9201/22941/53616/1410/22866/5063/6456/2785/54413/2901/9465/26052/2903/9066/6854/1501/6857/23237/5575/5582/4355/2890/88/5028/5800/7779/23542/9228/7781/27445/400745/23229/8514/22871/8224/2596/114/6774/1128/8927/1496/4744/401190/440073/1814/2904/146395/409/9912/53335/22986/2906/2045/347731/2185/4133/9229/2917/114798/1742/22849/6457/2900/22865/775/59284/143425/27092	69
GO:0098978	CC	GO:0098978	glutamatergic synapse	68/1846	350/19659	5.14489e-09	2.5487e-07	2.14128e-07	79012/6860/148281/3359/53616/22866/6326/93664/84152/5063/6456/4885/54413/2901/26052/63827/2903/6511/9066/6854/6857/23237/8745/83992/5575/2890/88/814/5028/23025/6843/5800/7781/51738/22871/9900/8224/4884/114/6774/1128/126129/3838/8927/9722/11151/999/401190/1814/3556/146395/9912/22986/5100/2045/347731/2185/26280/114798/347730/6457/139065/2569/6616/8541/59284/80863/27092	68
GO:0099634	CC	GO:0099634	postsynaptic specialization membrane	30/1846	102/19659	8.58621e-09	3.94966e-07	3.31828e-07	2556/2554/53616/22866/2901/1141/2903/23237/2890/88/5800/7779/55584/22871/1128/3838/401190/1814/2904/146395/22986/2906/2045/347731/114798/1742/347730/22865/59284/27092	30
GO:0099240	CC	GO:0099240	intrinsic component of synaptic membrane	40/1846	166/19659	1.8428e-08	7.91177e-07	6.64703e-07	148281/2556/3359/2554/53616/6326/54413/2901/1141/2903/6511/1272/9066/8745/2890/5028/6900/5800/7779/55584/22871/114/1128/776/401190/1814/57863/146395/22986/5100/2045/347731/114798/347730/1007/2900/22865/59284/80863/27092	40
GO:0099572	CC	GO:0099572	postsynaptic specialization	64/1846	340/19659	5.03114e-08	2.02503e-06	1.70132e-06	119/2556/2554/9201/22941/53616/1410/22866/5063/2785/2901/1141/26052/2903/6854/1501/23237/5582/4355/2890/88/5028/5800/7779/23542/9228/27445/400745/55584/23229/8514/22871/8224/2596/6774/1128/3838/8927/1496/4744/401190/440073/1814/2904/146395/409/9912/53335/22986/2906/2045/347731/2185/4133/9229/114798/1742/347730/22849/6457/22865/775/59284/27092	64
GO:0099699	CC	GO:0099699	integral component of synaptic membrane	37/1846	154/19659	6.75048e-08	2.55724e-06	2.14845e-06	148281/2556/3359/2554/53616/6326/54413/2901/1141/2903/6511/9066/8745/2890/5028/5800/7779/55584/22871/114/1128/776/1814/57863/146395/22986/5100/2045/347731/114798/347730/1007/2900/22865/59284/80863/27092	37
GO:0032279	CC	GO:0032279	asymmetric synapse	60/1846	320/19659	1.50639e-07	5.38952e-06	4.52797e-06	119/9201/22941/53616/1410/22866/5063/2785/54413/2901/26052/2903/6854/1501/23237/5582/4355/2890/88/5028/5800/7779/23542/9228/27445/400745/23229/8514/22871/8224/2596/6774/1128/8927/1496/4744/401190/440073/1814/2904/146395/409/9912/53335/22986/2906/2045/347731/2185/4133/9229/2917/114798/1742/22849/6457/22865/775/59284/27092	60
GO:0098839	CC	GO:0098839	postsynaptic density membrane	23/1846	75/19659	1.9794e-07	6.48914e-06	5.45181e-06	53616/22866/2901/2903/23237/2890/88/5800/7779/1128/401190/1814/2904/146395/22986/2906/2045/347731/114798/1742/22865/59284/27092	23
GO:0098936	CC	GO:0098936	intrinsic component of postsynaptic membrane	31/1846	122/19659	2.01526e-07	6.48914e-06	5.45181e-06	2556/3359/2554/53616/54413/2901/1141/2903/1272/2890/6900/5800/7779/55584/22871/1128/401190/1814/146395/22986/5100/2045/347731/114798/347730/1007/2900/22865/59284/80863/27092	31
GO:0098948	CC	GO:0098948	intrinsic component of postsynaptic specialization membrane	23/1846	77/19659	3.36469e-07	1.03184e-05	8.66892e-06	2556/2554/53616/2901/1141/2903/2890/5800/7779/55584/22871/1128/401190/1814/146395/22986/2045/347731/114798/347730/22865/59284/27092	23
GO:0030315	CC	GO:0030315	T-tubule	18/1846	51/19659	4.01391e-07	1.17498e-05	9.87153e-06	6261/6331/6769/6326/477/844/7779/6323/57716/776/9722/781/8987/8291/288/775/59284/27092	18
GO:0014069	CC	GO:0014069	postsynaptic density	58/1846	316/19659	5.05768e-07	1.41615e-05	1.18977e-05	119/9201/22941/53616/1410/22866/5063/2785/2901/26052/2903/6854/1501/23237/5582/4355/2890/88/5028/5800/7779/23542/9228/27445/400745/23229/8514/22871/8224/2596/6774/1128/8927/1496/4744/401190/440073/1814/2904/146395/409/9912/53335/22986/2906/2045/347731/2185/4133/9229/114798/1742/22849/6457/22865/775/59284/27092	58
GO:0099060	CC	GO:0099060	integral component of postsynaptic specialization membrane	22/1846	74/19659	6.59666e-07	1.7701e-05	1.48714e-05	2556/2554/53616/2901/1141/2903/2890/5800/7779/55584/22871/1128/1814/146395/22986/2045/347731/114798/347730/22865/59284/27092	22
GO:0070382	CC	GO:0070382	exocytic vesicle	41/1846	197/19659	8.75467e-07	2.2552e-05	1.8947e-05	6860/192683/148281/627/6456/5414/84258/2903/9066/114088/6854/6857/24141/83992/2890/23025/6843/115827/7781/9001/9627/9900/8224/5037/273/201294/127833/8927/81615/133308/8448/85439/6855/5799/1742/54843/57084/4908/6616/9143/143425	41
GO:0098878	CC	GO:0098878	neurotransmitter receptor complex	18/1846	54/19659	1.0599e-06	2.6253e-05	2.20563e-05	2893/3359/22941/2901/2892/2903/118427/2890/22871/126129/375567/2904/2906/2185/1742/2900/59284/27092	18
GO:0043235	CC	GO:0043235	receptor complex	67/1846	396/19659	1.46898e-06	3.46369e-05	2.91e-05	2893/117/2556/3359/2554/22941/2568/2901/2675/5979/1380/1141/2892/3710/2903/83416/2566/4921/118427/2890/26996/154/5777/7036/972/2564/3674/3691/55584/55879/22871/10148/2064/130399/89832/126129/920/5159/3655/3709/375567/131450/2041/2904/974/3595/5799/2906/2045/3791/2565/9429/386617/2185/3679/2917/1742/915/926/2569/4306/55507/2900/59284/3569/4486/27092	67
GO:0008021	CC	GO:0008021	synaptic vesicle	38/1846	180/19659	1.50595e-06	3.46369e-05	2.91e-05	6860/192683/148281/627/6456/5414/2903/9066/114088/6854/6857/24141/83992/2890/23025/6843/115827/7781/9001/9627/9900/8224/5037/273/127833/8927/81615/133308/8448/85439/6855/5799/1742/57084/4908/6616/9143/143425	38
GO:0042734	CC	GO:0042734	presynaptic membrane	35/1846	161/19659	1.90022e-06	4.2198e-05	3.54524e-05	84966/3359/6326/140730/93664/2901/1141/2903/6511/1272/9066/6857/8745/5028/23025/5138/9627/114/2914/1128/9783/776/223082/1496/401190/57863/6855/5100/386617/9699/2917/22999/1007/6616/2900	35
GO:0030658	CC	GO:0030658	transport vesicle membrane	41/1846	204/19659	2.24649e-06	4.82247e-05	4.05157e-05	29106/6860/192683/148281/3122/6456/1113/84258/9066/6854/6857/24141/3113/2890/50624/972/23025/6843/115827/5798/7781/9900/8224/762/273/7039/127833/81615/133308/8448/83988/9718/3115/6855/5799/3119/3120/57084/9143/143425/3135	41
GO:0099055	CC	GO:0099055	integral component of postsynaptic membrane	28/1846	117/19659	2.79218e-06	5.74423e-05	4.82598e-05	2556/3359/2554/53616/54413/2901/1141/2903/2890/5800/7779/55584/22871/1128/1814/146395/22986/5100/2045/347731/114798/347730/1007/2900/22865/59284/80863/27092	28
GO:0008328	CC	GO:0008328	ionotropic glutamate receptor complex	17/1846	52/19659	2.85427e-06	5.74423e-05	4.82598e-05	2893/22941/2901/2892/2903/118427/2890/22871/126129/375567/2904/2906/2185/1742/2900/59284/27092	17
GO:0098831	CC	GO:0098831	presynaptic active zone cytoplasmic component	9/1846	16/19659	3.45415e-06	6.74082e-05	5.66326e-05	140730/23025/27445/9783/8927/1496/9699/22999/8541	9
GO:0099146	CC	GO:0099146	intrinsic component of postsynaptic density membrane	17/1846	54/19659	5.11226e-06	9.68322e-05	8.1353e-05	53616/2901/2903/2890/5800/7779/1128/401190/1814/146395/22986/2045/347731/114798/22865/59284/27092	17
GO:0030133	CC	GO:0030133	transport vesicle	63/1846	381/19659	6.44899e-06	0.000118661	9.96927e-05	29106/6860/192683/148281/3122/627/6456/1113/5414/84258/2903/9066/114088/6854/6857/24141/83992/3113/84417/2890/50624/972/23025/6843/115827/5798/7781/9001/9627/9900/8224/5037/762/273/4884/7039/201294/127833/8927/81615/133308/8448/83988/9718/85439/3115/8082/6855/261729/5799/3119/3120/1604/8269/1742/54843/57084/4908/6616/9143/5122/143425/3135	63
GO:0099061	CC	GO:0099061	integral component of postsynaptic density membrane	16/1846	51/19659	1.01401e-05	0.000181395	0.000152398	53616/2901/2903/2890/5800/7779/1128/1814/146395/22986/2045/347731/114798/22865/59284/27092	16
GO:0098686	CC	GO:0098686	hippocampal mossy fiber to CA3 synapse	12/1846	32/19659	1.71126e-05	0.000297851	0.000250238	6456/2901/9465/9066/6857/5575/7781/114/1496/2045/2900/143425	12
GO:0034706	CC	GO:0034706	sodium channel complex	10/1846	23/19659	1.8913e-05	0.000305912	0.00025701	6329/6331/6326/6337/2901/6323/54795/6335/6334/2900	10
GO:0030672	CC	GO:0030672	synaptic vesicle membrane	24/1846	102/19659	1.90007e-05	0.000305912	0.00025701	6860/192683/148281/6456/9066/6854/6857/24141/23025/6843/115827/7781/9900/8224/273/127833/81615/133308/8448/6855/5799/57084/9143/143425	24
GO:0099501	CC	GO:0099501	exocytic vesicle membrane	24/1846	102/19659	1.90007e-05	0.000305912	0.00025701	6860/192683/148281/6456/9066/6854/6857/24141/23025/6843/115827/7781/9900/8224/273/127833/81615/133308/8448/6855/5799/57084/9143/143425	24
GO:0043194	CC	GO:0043194	axon initial segment	9/1846	19/19659	2.14715e-05	0.00033726	0.000283347	3785/4130/80128/286/6323/885/4133/6334/288	9
GO:0022839	MF	GO:0022839	ion gated channel activity	75/1762	342/17632	3.92751e-11	2.8759e-08	2.65723e-08	2893/2556/3785/84502/3359/2554/6261/6329/6331/80036/2568/6326/6337/2901/55799/57348/170850/1141/2892/3710/5026/785/2903/3778/259232/3790/2566/338440/30819/10021/2890/343450/2564/3779/55584/773/8514/55879/728215/94015/9132/6323/89832/57657/3249/776/781/782/83988/56704/3709/1080/3784/2904/3750/2281/2906/54795/2565/53373/2185/6335/55107/53405/1742/6334/57156/9312/2569/6616/90134/2900/775/59284/27092	75
GO:0022836	MF	GO:0022836	gated channel activity	76/1762	351/17632	5.53591e-11	2.8759e-08	2.65723e-08	2893/2556/3785/84502/3359/2554/6261/6329/6331/80036/2568/6326/6337/2901/55799/57348/170850/1141/2892/3710/5026/785/2903/3778/259232/3790/2566/338440/30819/10021/2890/343450/2564/3779/55584/773/8514/55879/728215/94015/9132/6323/89832/57657/3249/776/781/782/83988/56704/3709/1080/3784/2904/3750/2281/2906/54795/2565/53373/2185/6335/55107/53405/1742/6334/57156/9312/147798/2569/6616/90134/2900/775/5928…	76
GO:0005216	MF	GO:0005216	ion channel activity	86/1762	427/17632	1.59026e-10	5.50758e-08	5.08882e-08	2893/2556/3785/84502/3359/2554/6261/6329/6331/80036/2568/6326/6337/2901/55799/1364/57348/170850/1141/2892/3710/5026/785/2903/3778/259232/3790/57419/2566/338440/30819/10021/2890/114780/5138/343450/2564/3779/55584/773/8514/55879/168507/728215/285335/53822/94015/9132/6323/89832/57657/3249/776/83959/781/782/83988/56704/3709/1080/3784/2904/3750/2281/2906/54795/2565/53373/2185/6335/55107/53405/60598/17…	86
GO:0022838	MF	GO:0022838	substrate-specific channel activity	86/1762	442/17632	9.6098e-10	2.49615e-07	2.30635e-07	2893/2556/3785/84502/3359/2554/6261/6329/6331/80036/2568/6326/6337/2901/55799/1364/57348/170850/1141/2892/3710/5026/785/2903/3778/259232/3790/57419/2566/338440/30819/10021/2890/114780/5138/343450/2564/3779/55584/773/8514/55879/168507/728215/285335/53822/94015/9132/6323/89832/57657/3249/776/83959/781/782/83988/56704/3709/1080/3784/2904/3750/2281/2906/54795/2565/53373/2185/6335/55107/53405/60598/17…	86
GO:0015267	MF	GO:0015267	channel activity	87/1762	467/17632	6.88891e-09	1.20507e-06	1.11345e-06	2893/2556/3785/84502/3359/2554/6261/6329/6331/80036/2568/6326/6337/2901/55799/1364/57348/170850/1141/2892/3710/5026/785/2903/3778/259232/3790/57419/2566/338440/30819/10021/2890/114780/5138/343450/2564/3779/55584/773/8514/55879/168507/728215/285335/53822/94015/9132/6323/89832/57657/3249/776/83959/781/782/83988/56704/3709/1080/3784/2904/3750/84134/2281/2906/54795/2565/53373/2185/6335/55107/53405/60…	87
GO:0022803	MF	GO:0022803	passive transmembrane transporter activity	87/1762	468/17632	7.65357e-09	1.20507e-06	1.11345e-06	2893/2556/3785/84502/3359/2554/6261/6329/6331/80036/2568/6326/6337/2901/55799/1364/57348/170850/1141/2892/3710/5026/785/2903/3778/259232/3790/57419/2566/338440/30819/10021/2890/114780/5138/343450/2564/3779/55584/773/8514/55879/168507/728215/285335/53822/94015/9132/6323/89832/57657/3249/776/83959/781/782/83988/56704/3709/1080/3784/2904/3750/84134/2281/2906/54795/2565/53373/2185/6335/55107/53405/60…	87
GO:0005261	MF	GO:0005261	cation channel activity	66/1762	320/17632	8.11888e-09	1.20507e-06	1.11345e-06	2893/3785/84502/3359/6261/6329/6331/80036/6326/6337/2901/55799/170850/1141/2892/3710/5026/785/2903/3778/259232/3790/57419/30819/10021/2890/114780/5138/343450/3779/55584/773/8514/168507/728215/9132/6323/57657/3249/776/83959/781/782/56704/3709/3784/2904/3750/2281/2906/54795/53373/2185/6335/55107/60598/6334/57156/9312/55503/6616/90134/2900/775/59284/27092	66
GO:0046873	MF	GO:0046873	metal ion transmembrane transporter activity	81/1762	444/17632	5.9049e-08	7.66898e-06	7.08587e-06	55117/3785/84502/6261/6329/6331/80036/6326/6337/2901/55799/57348/170850/3710/489/785/2903/3778/6511/259232/3790/478/57419/30819/477/10021/7036/114780/5138/7779/343450/7781/3779/55584/773/8514/168507/728215/285335/64849/9132/6557/6323/57657/3249/776/83959/133308/781/782/57181/56704/3709/6507/3784/2904/3750/2281/2906/54795/254428/53373/6539/6335/60598/6554/480/6334/284111/9312/55503/150159/8671/661…	81
GO:0015276	MF	GO:0015276	ligand-gated ion channel activity	34/1762	144/17632	1.45724e-06	0.000151407	0.000139895	2893/2556/84502/3359/2554/6261/2568/6337/2901/1141/2892/3710/5026/2903/2566/10021/2890/2564/55584/55879/89832/83988/56704/3709/1080/2904/2281/2906/2565/53373/2185/1742/2569/2900	34
GO:0022834	MF	GO:0022834	ligand-gated channel activity	34/1762	144/17632	1.45724e-06	0.000151407	0.000139895	2893/2556/84502/3359/2554/6261/2568/6337/2901/1141/2892/3710/5026/2903/2566/10021/2890/2564/55584/55879/89832/83988/56704/3709/1080/2904/2281/2906/2565/53373/2185/1742/2569/2900	34
GO:0005230	MF	GO:0005230	extracellular ligand-gated ion channel activity	22/1762	75/17632	2.40268e-06	0.000226944	0.000209688	2893/2556/3359/2554/2568/2901/1141/2892/5026/2903/2566/2890/2564/55584/55879/89832/2904/2906/2565/2185/2569/2900	22
GO:0005544	MF	GO:0005544	calcium-dependent phospholipid binding	17/1762	53/17632	8.84867e-06	0.000728404	0.00067302	8605/6860/148281/151835/8416/84258/9066/6857/27445/5321/131034/83850/127833/8448/8291/27132/143425	17
GO:0030594	MF	GO:0030594	neurotransmitter receptor activity	28/1762	117/17632	9.11382e-06	0.000728404	0.00067302	2893/2556/3359/2554/2901/1141/2892/8416/2903/3350/2566/2890/2564/55584/3363/1128/89832/3274/3358/1814/2904/2906/3357/2565/2185/120796/2569/2900	28
