# Supplementary material for: SDImpute: A statistical block imputation method based on cell-level and gene-level information for dropouts in single-cell RNA-seq data
Source: PLoS Comput Biol. 2021 Jun 17;17(6):e1009118. doi: 10.1371/journal.pcbi.1009118 (PMC8266063; doi:10.1371/journal.pcbi.1009118)
Supplement: S4 Table — (XLSX) [file pcbi.1009118.s038.xlsx]

## Sheet: Sheet1
Enriched GO terms (p < 0.001) detected in the up-regulated genes of H1 cells in SAVER imputed data
	ONTOLOGY	ID	Description	GeneRatio	BgRatio	pvalue	p.adjust	qvalue	geneID	Count
GO:0006334	BP	GO:0006334	nucleosome assembly	37/1232	146/18493	8.73131e-13	2.61409e-09	2.40861e-09	8365/4674/4675/55355/8344/8358/8347/8340/554313/8370/3017/8354/8357/4171/8352/8363/10036/1616/8351/8343/8341/8349/3007/8968/11339/8970/8353/333932/126961/7290/8356/3024/8350/121504/440689/8366/8362	37
GO:0000183	BP	GO:0000183	chromatin silencing at rDNA	19/1232	40/18493	1.32873e-12	2.61409e-09	2.40861e-09	8365/23411/8358/554313/8370/8354/8357/8352/8363/8351/8968/8353/333932/126961/8356/8350/121504/8366/8362	19
GO:0006335	BP	GO:0006335	DNA replication-dependent nucleosome assembly	17/1232	32/18493	1.95738e-12	2.61409e-09	2.40861e-09	8365/8358/554313/8370/8354/8357/8352/8363/10036/8351/8968/8353/8356/8350/121504/8366/8362	17
GO:0034723	BP	GO:0034723	DNA replication-dependent nucleosome organization	17/1232	32/18493	1.95738e-12	2.61409e-09	2.40861e-09	8365/8358/554313/8370/8354/8357/8352/8363/10036/8351/8968/8353/8356/8350/121504/8366/8362	17
GO:0031497	BP	GO:0031497	chromatin assembly	38/1232	166/18493	1.23857e-11	1.32329e-08	1.21928e-08	8365/4674/4675/55355/8344/8358/8347/8340/554313/8370/3017/3070/8354/8357/4171/8352/8363/10036/1616/8351/8343/8341/8349/3007/8968/11339/8970/8353/333932/126961/7290/8356/3024/8350/121504/440689/8366/8362	38
GO:0060968	BP	GO:0060968	regulation of gene silencing	30/1232	115/18493	5.71425e-11	5.08759e-08	4.68769e-08	5460/8365/4613/6774/23411/8358/554313/8370/131405/8354/8357/8352/8363/8351/57510/3007/8968/8353/333932/126961/8318/7290/8356/3024/7015/8350/121504/10526/8366/8362	30
GO:0060147	BP	GO:0060147	regulation of posttranscriptional gene silencing	25/1232	83/18493	7.81338e-11	5.21739e-08	4.80729e-08	5460/8365/4613/6774/8358/554313/8370/131405/8354/8357/8352/8363/8351/57510/8968/8353/333932/126961/8356/7015/8350/121504/10526/8366/8362	25
GO:0060966	BP	GO:0060966	regulation of gene silencing by RNA	25/1232	83/18493	7.81338e-11	5.21739e-08	4.80729e-08	5460/8365/4613/6774/8358/554313/8370/131405/8354/8357/8352/8363/8351/57510/8968/8353/333932/126961/8356/7015/8350/121504/10526/8366/8362	25
GO:0006323	BP	GO:0006323	DNA packaging	42/1232	209/18493	9.10766e-11	5.4059e-08	4.98099e-08	8365/4674/4675/55355/8344/8358/8347/9918/8340/554313/8370/3017/3070/7153/8354/8357/4171/8352/8363/10036/1616/8351/8343/8341/8349/113130/3007/8968/11339/8970/8353/333932/126961/7290/8356/3024/8350/121504/440689/8366/8362/6847	42
GO:0001505	BP	GO:0001505	regulation of neurotransmitter levels	57/1232	346/18493	1.8076e-10	9.65619e-08	8.89719e-08	6860/590/199/477/23025/148281/5579/4128/6857/5037/93664/23576/2901/26227/2030/6623/2903/2914/2618/23657/127833/7779/2731/9900/57539/84258/5582/6507/223/1191/9783/5053/27445/9066/9581/6843/6854/140730/9722/22871/9515/5028/9627/1757/8224/857/9699/1312/18/114088/961/635/132949/1141/2185/6715/6511	57
GO:0071103	BP	GO:0071103	DNA conformation change	49/1232	283/18493	6.12711e-10	2.97555e-07	2.74166e-07	8365/4674/4176/4675/55355/8344/4173/8358/8347/9918/8340/80119/554313/8370/3017/3070/7153/8354/8357/4171/8352/92797/8363/10036/1616/8351/8343/8341/8349/113130/2068/3007/8968/641/11339/8970/8353/333932/126961/8318/7290/8356/3024/8350/121504/440689/8366/8362/6847	49
GO:0034728	BP	GO:0034728	nucleosome organization	37/1232	181/18493	7.20989e-10	3.2096e-07	2.95732e-07	8365/4674/4675/55355/8344/8358/8347/8340/554313/8370/3017/8354/8357/4171/8352/8363/10036/1616/8351/8343/8341/8349/3007/8968/11339/8970/8353/333932/126961/7290/8356/3024/8350/121504/440689/8366/8362	37
GO:0006333	BP	GO:0006333	chromatin assembly or disassembly	38/1232	192/18493	1.12267e-09	4.61331e-07	4.25069e-07	8365/4674/4675/55355/8344/8358/8347/8340/554313/8370/3017/3070/8354/8357/4171/8352/8363/10036/1616/8351/8343/8341/8349/3007/8968/11339/8970/8353/333932/126961/7290/8356/3024/8350/121504/440689/8366/8362	38
GO:0060964	BP	GO:0060964	regulation of gene silencing by miRNA	23/1232	80/18493	1.24e-09	4.7315e-07	4.35959e-07	5460/8365/4613/6774/8358/554313/8370/131405/8354/8357/8352/8363/8351/8968/8353/333932/126961/8356/8350/121504/10526/8366/8362	23
GO:0065004	BP	GO:0065004	protein-DNA complex assembly	45/1232	254/18493	1.44962e-09	5.16257e-07	4.75678e-07	7013/8365/142/4674/4675/55355/8344/8358/8347/8340/554313/8370/3017/3070/1063/8354/8357/4171/8352/8363/10036/1616/23493/8351/8343/8341/8349/117154/2068/3007/8968/11339/8970/8353/333932/126961/8318/7290/8356/3024/8350/121504/440689/8366/8362	45
GO:0038111	BP	GO:0038111	interleukin-7-mediated signaling pathway	14/1232	30/18493	1.66992e-09	5.57543e-07	5.13719e-07	6774/3718/8358/8354/8357/8352/8351/8968/8353/333932/126961/6776/8356/8350	14
GO:0051290	BP	GO:0051290	protein heterotetramerization	18/1232	51/18493	1.9996e-09	6.28345e-07	5.78956e-07	8365/8358/554313/8370/8354/8357/8352/8363/8351/972/22871/8968/8353/8356/8350/121504/8366/8362	18
GO:0098760	BP	GO:0098760	response to interleukin-7	14/1232	31/18493	2.85858e-09	8.03713e-07	7.40539e-07	6774/3718/8358/8354/8357/8352/8351/8968/8353/333932/126961/6776/8356/8350	14
GO:0098761	BP	GO:0098761	cellular response to interleukin-7	14/1232	31/18493	2.85858e-09	8.03713e-07	7.40539e-07	6774/3718/8358/8354/8357/8352/8351/8968/8353/333932/126961/6776/8356/8350	14
GO:0050804	BP	GO:0050804	modulation of chemical synaptic transmission	60/1232	418/18493	1.40163e-08	3.74374e-06	3.44948e-06	6860/590/6863/477/627/23025/84502/5579/22941/6857/999/54413/2901/4885/6623/3710/6774/5575/2903/2914/9465/4130/23657/57502/5764/7779/57616/5582/6507/2895/9783/9066/9581/6843/2648/794/140730/22871/9515/5028/4884/9627/23237/8224/2906/9699/3274/4355/59284/18/8831/409/51738/9001/25837/23228/1141/2185/2890/1742	60
GO:0099177	BP	GO:0099177	regulation of trans-synaptic signaling	60/1232	419/18493	1.53269e-08	3.89887e-06	3.59241e-06	6860/590/6863/477/627/23025/84502/5579/22941/6857/999/54413/2901/4885/6623/3710/6774/5575/2903/2914/9465/4130/23657/57502/5764/7779/57616/5582/6507/2895/9783/9066/9581/6843/2648/794/140730/22871/9515/5028/4884/9627/23237/8224/2906/9699/3274/4355/59284/18/8831/409/51738/9001/25837/23228/1141/2185/2890/1742	60
GO:0045652	BP	GO:0045652	regulation of megakaryocyte differentiation	21/1232	78/18493	2.33936e-08	5.68039e-06	5.2339e-06	8365/8358/554313/8370/5196/8354/8357/8352/8363/8351/3674/8968/8353/333932/126961/8356/8350/8850/121504/8366/8362	21
GO:0071824	BP	GO:0071824	protein-DNA complex subunit organization	46/1232	290/18493	3.41835e-08	7.93949e-06	7.31543e-06	7013/8365/142/4674/4675/55355/8344/8358/8347/8340/554313/8370/3017/4609/3070/1063/8354/8357/4171/8352/8363/10036/1616/23493/8351/8343/8341/8349/117154/2068/3007/8968/11339/8970/8353/333932/126961/8318/7290/8356/3024/8350/121504/440689/8366/8362	46
GO:0042391	BP	GO:0042391	regulation of membrane potential	59/1232	424/18493	5.71915e-08	1.27299e-05	1.17293e-05	151647/3359/6863/2893/477/2556/2554/2568/5366/22941/142/54413/2901/6335/2892/2030/343450/2903/6326/79784/3781/785/57502/6323/5764/6329/3778/773/23171/2895/9783/89832/140730/9722/22871/5026/6331/478/2906/857/55879/288/9699/4355/2566/2281/88/18/10021/409/51738/259232/55584/1141/2185/6511/2890/64208/1742	59
GO:0006342	BP	GO:0006342	chromatin silencing	24/1232	110/18493	1.92602e-07	4.11552e-05	3.79203e-05	8365/23411/8358/554313/8370/3070/8354/8357/8352/8363/8351/3007/8968/8353/333932/126961/8318/7290/8356/3024/8350/121504/8366/8362	24
GO:0045814	BP	GO:0045814	negative regulation of gene expression, epigenetic	26/1232	127/18493	2.31389e-07	4.75415e-05	4.38046e-05	1789/8365/121536/23411/8358/554313/8370/3070/8354/8357/8352/8363/8351/3007/8968/8353/333932/126961/8318/7290/8356/3024/8350/121504/8366/8362	26
GO:0051262	BP	GO:0051262	protein tetramerization	29/1232	153/18493	2.71067e-07	5.36311e-05	4.94156e-05	10157/25939/80036/6261/8365/8358/3251/158/554313/8370/8354/8357/5471/8352/4143/8363/8351/972/22871/2203/8968/8353/8356/8350/88/54974/121504/8366/8362	29
GO:0006520	BP	GO:0006520	cellular amino acid metabolic process	47/1232	324/18493	3.77707e-07	7.2061e-05	6.63969e-05	1159/548596/10157/3620/586/51520/27165/23576/23057/29968/26227/3376/22929/51268/51582/23428/4522/84842/2618/16/23657/8659/2731/55278/4947/27034/5471/440/6507/4143/5053/89874/2639/9945/1160/78991/1757/92292/6776/23395/51540/1312/92935/18/124454/635/132949	47
GO:0051291	BP	GO:0051291	protein heterooligomerization	26/1232	132/18493	5.11618e-07	9.42435e-05	8.68357e-05	6406/8365/6857/7139/3710/8358/4144/554313/8370/8354/8357/8352/8363/8351/972/22871/8968/8353/8356/8350/121504/1141/64375/8366/8362/3049	26
GO:0030219	BP	GO:0030219	megakaryocyte differentiation	21/1232	93/18493	6.04379e-07	0.00010762	9.91605e-05	8365/8358/554313/8370/5196/8354/8357/8352/8363/8351/3674/8968/8353/333932/126961/8356/8350/8850/121504/8366/8362	21
GO:0032200	BP	GO:0032200	telomere organization	30/1232	170/18493	8.4114e-07	0.000144947	0.000133554	7013/8365/142/9156/167227/8358/80119/554313/8370/4609/8354/8357/5111/8352/55226/5557/8363/8351/5985/9212/8968/641/8353/8356/7015/5422/8350/121504/8366/8362	30
GO:0006260	BP	GO:0006260	DNA replication	40/1232	268/18493	1.32394e-06	0.000221016	0.000203643	7013/25939/2735/4998/11143/9156/4176/4172/10926/4173/157570/64785/4174/8317/63901/80119/10721/116028/5111/4171/144455/2736/92797/5557/675/10036/79075/80010/5427/3399/79733/80174/5985/50484/51514/641/8318/5422/56953/146956	40
GO:0097479	BP	GO:0097479	synaptic vesicle localization	29/1232	165/18493	1.38904e-06	0.000224856	0.000207182	6860/23025/148281/5579/6857/93664/54413/2901/26052/3798/127833/9900/84258/5582/9783/27445/9066/80128/9581/6843/6854/140730/22871/9515/5028/8224/9699/114088/1141	29
GO:0007269	BP	GO:0007269	neurotransmitter secretion	29/1232	167/18493	1.78998e-06	0.000273202	0.000251728	6860/23025/148281/5579/6857/93664/2901/6623/2914/127833/7779/9900/84258/5582/9783/27445/9066/9581/6843/6854/140730/22871/9515/5028/9627/8224/9699/114088/1141	29
GO:0099643	BP	GO:0099643	signal release from synapse	29/1232	167/18493	1.78998e-06	0.000273202	0.000251728	6860/23025/148281/5579/6857/93664/2901/6623/2914/127833/7779/9900/84258/5582/9783/27445/9066/9581/6843/6854/140730/22871/9515/5028/9627/8224/9699/114088/1141	29
GO:0099565	BP	GO:0099565	chemical synaptic transmission, postsynaptic	22/1232	111/18493	3.3929e-06	0.000503469	0.000463895	2893/22941/54413/2901/2892/2030/2903/57502/2895/22871/5026/2906/9699/4355/18/409/51738/55584/1141/2185/2890/1742	22
GO:0060079	BP	GO:0060079	excitatory postsynaptic potential	21/1232	103/18493	3.51434e-06	0.000507395	0.000467512	2893/22941/54413/2901/2892/2030/2903/57502/2895/22871/5026/2906/9699/4355/409/51738/55584/1141/2185/2890/1742	21
GO:0060078	BP	GO:0060078	regulation of postsynaptic membrane potential	25/1232	139/18493	4.75536e-06	0.000663569	0.000611411	2893/2556/2554/22941/54413/2901/2892/2030/2903/57502/2895/22871/5026/2906/9699/4355/2566/18/409/51738/55584/1141/2185/2890/1742	25
GO:0006261	BP	GO:0006261	DNA-dependent DNA replication	26/1232	148/18493	4.84448e-06	0.000663569	0.000611411	7013/25939/4998/4176/4172/4173/64785/4174/8317/10721/5111/4171/144455/92797/5557/675/79075/5427/79733/80174/5985/50484/641/8318/5422/146956	26
GO:0099504	BP	GO:0099504	synaptic vesicle cycle	31/1232	195/18493	5.43708e-06	0.000726123	0.000669048	6860/23025/148281/5579/6857/93664/54413/2901/85439/5575/26052/57502/127833/9900/84258/5582/9783/27445/9066/9581/6843/6854/140730/22871/9515/5028/8224/9699/6456/114088/1141	31
GO:0016079	BP	GO:0016079	synaptic vesicle exocytosis	23/1232	123/18493	5.75686e-06	0.000750076	0.000691118	6860/23025/148281/5579/6857/93664/2901/127833/9900/84258/5582/9783/27445/9066/9581/6843/140730/22871/9515/5028/9699/114088/1141	23
GO:0000786	CC	GO:0000786	nucleosome	39/1295	106/19659	1.01657e-19	6.1604e-17	4.99724e-17	8365/8344/8334/3662/8358/8347/8340/554313/8370/3017/8354/8357/8352/8363/8351/8343/8341/8349/8330/85235/3007/8968/8970/8353/333932/126961/8338/8356/3024/8350/121504/8329/3012/440689/8969/8366/8362/8332/8336	39
GO:0044815	CC	GO:0044815	DNA packaging complex	40/1295	114/19659	2.53529e-19	7.68192e-17	6.23147e-17	8365/8344/8334/3662/8358/8347/9918/8340/554313/8370/3017/8354/8357/8352/8363/8351/8343/8341/8349/8330/85235/3007/8968/8970/8353/333932/126961/8338/8356/3024/8350/121504/8329/3012/440689/8969/8366/8362/8332/8336	40
GO:0032993	CC	GO:0032993	protein-DNA complex	49/1295	201/19659	6.18223e-16	1.24881e-13	1.01302e-13	7013/8365/142/4172/8344/8334/3662/8358/8347/8340/554313/8370/3017/8354/8357/5111/8352/92797/5557/8363/8351/8343/8341/8349/8330/85235/3007/8968/27339/8970/8353/333932/126961/8338/8318/8356/3024/7015/5422/8350/121504/8329/3012/440689/8969/8366/8362/8332/8336	49
GO:0097060	CC	GO:0097060	synaptic membrane	67/1295	431/19659	4.04321e-11	6.12546e-09	4.96889e-09	3359/2893/84966/2556/23025/148281/2554/2568/22941/6857/53616/93664/54413/22866/2901/23229/3838/2892/80059/1272/1410/26052/2903/2914/6326/57502/7779/3778/375323/5582/2895/9783/8745/9066/1496/794/140730/22871/5028/9627/23237/22865/2906/55879/288/9699/286/4355/223082/2566/1312/59284/88/400745/5138/409/9229/10505/55584/1141/6511/114798/8082/2890/93145/1742/2045	67
GO:0000788	CC	GO:0000788	nuclear nucleosome	17/1295	38/19659	5.71388e-11	6.92523e-09	5.61765e-09	8365/3662/8358/554313/8370/8354/8357/8352/8363/8351/8968/8353/8356/8350/121504/8366/8362	17
GO:0098978	CC	GO:0098978	glutamatergic synapse	54/1295	350/19659	4.19614e-09	4.2381e-07	3.43789e-07	6860/3359/79012/23025/148281/6857/53616/999/93664/54413/22866/2901/3838/4885/83992/6774/11151/5575/26052/2903/6326/84152/5063/57502/7781/9900/63827/2895/126129/8745/9066/6843/6854/9722/22871/5028/4884/23237/8224/59284/3556/6456/88/8831/814/9912/51738/2185/6511/114798/2890/93145/139065/2045	54
GO:0034702	CC	GO:0034702	ion channel complex	46/1295	301/19659	7.84246e-08	6.12389e-06	4.96762e-06	3359/2893/2556/3785/2554/2568/6337/22941/6261/2901/6335/2892/55799/57348/2903/6326/170850/785/6323/3790/1364/6329/3778/773/2895/126129/117155/1804/89832/9722/22871/6331/2906/55879/8514/2566/59284/2281/10021/55584/1141/2185/2890/3306/93145/1742	46
GO:0045211	CC	GO:0045211	postsynaptic membrane	48/1295	322/19659	8.98953e-08	6.12389e-06	4.96762e-06	3359/2893/84966/2556/2554/2568/22941/53616/93664/54413/22866/2901/23229/3838/2892/80059/1272/26052/2903/57502/7779/3778/375323/2895/1496/22871/5028/23237/22865/2906/55879/288/286/2566/1312/59284/88/400745/409/9229/10505/55584/1141/114798/8082/2890/1742/2045	48
GO:0098984	CC	GO:0098984	neuron to neuron synapse	50/1295	342/19659	9.09489e-08	6.12389e-06	4.96762e-06	119/9201/22941/6857/53616/54413/22866/2901/23229/6774/1410/5575/26052/2903/9465/1501/5063/53335/57502/7781/2785/7779/5582/2895/27445/2596/9066/6854/1496/22871/5028/23237/22865/8224/2906/8514/4355/59284/6456/88/8831/400745/9912/409/9229/2185/114798/2890/1742/2045	50
GO:1902495	CC	GO:1902495	transmembrane transporter complex	48/1295	325/19659	1.19867e-07	7.24998e-06	5.88109e-06	3359/2893/477/2556/3785/2554/2568/6337/22941/6261/2901/6335/2892/55799/57348/2903/6326/170850/785/6323/3790/1364/6329/3778/773/2895/126129/117155/1804/89832/9722/22871/6331/478/2906/55879/8514/2566/59284/2281/10021/55584/1141/2185/2890/3306/93145/1742	48
GO:0098687	CC	GO:0098687	chromosomal region	50/1295	346/19659	1.316e-07	7.24998e-06	5.88109e-06	7013/56155/8365/4998/142/6795/4176/4172/9184/55355/701/4173/157570/4174/9918/80119/554313/8370/221150/3619/699/3070/1063/5111/4171/23279/283489/55226/675/8363/1616/79075/54821/113130/9212/641/11339/5347/7272/7290/7015/8850/81930/121504/11004/147841/55693/8366/8362/6847	50
GO:1990351	CC	GO:1990351	transporter complex	48/1295	333/19659	2.52294e-07	1.27409e-05	1.03352e-05	3359/2893/477/2556/3785/2554/2568/6337/22941/6261/2901/6335/2892/55799/57348/2903/6326/170850/785/6323/3790/1364/6329/3778/773/2895/126129/117155/1804/89832/9722/22871/6331/478/2906/55879/8514/2566/59284/2281/10021/55584/1141/2185/2890/3306/93145/1742	48
GO:0000790	CC	GO:0000790	nuclear chromatin	51/1295	369/19659	4.04383e-07	1.88505e-05	1.52913e-05	10622/132625/27022/8365/11143/6774/23411/8334/3662/367/157570/8358/1869/51412/554313/8370/4609/8354/8357/8352/6877/5916/8363/10036/23493/8351/5074/8330/85235/27443/113130/3007/2648/8968/8353/9572/8338/7290/8356/3024/8350/121504/8329/3012/8969/404281/8366/8362/8332/146956/8336	51
GO:0099572	CC	GO:0099572	postsynaptic specialization	48/1295	340/19659	4.7122e-07	2.03971e-05	1.65458e-05	119/9201/2556/2554/22941/53616/22866/2901/23229/3838/6774/1410/26052/2903/1501/5063/53335/57502/2785/7779/5582/2895/27445/2596/6854/1496/22871/5028/23237/22865/8224/2906/8514/4355/59284/88/8831/400745/9912/409/9229/55584/1141/2185/114798/2890/1742/2045	48
GO:0098878	CC	GO:0098878	neurotransmitter receptor complex	15/1295	54/19659	1.32452e-06	5.35105e-05	4.3407e-05	3359/2893/22941/2901/2892/2903/2895/126129/22871/2906/59284/2185/2890/93145/1742	15
GO:0099634	CC	GO:0099634	postsynaptic specialization membrane	21/1295	102/19659	2.50972e-06	9.41024e-05	7.63346e-05	2556/2554/53616/22866/2901/3838/2903/7779/2895/22871/23237/22865/2906/59284/88/55584/1141/114798/2890/1742/2045	21
GO:0034703	CC	GO:0034703	cation channel complex	34/1295	219/19659	2.63984e-06	9.41024e-05	7.63346e-05	3359/2893/3785/6337/6261/2901/6335/2892/55799/2903/6326/170850/785/6323/3790/6329/3778/773/126129/117155/1804/9722/22871/6331/2906/8514/59284/2281/10021/2185/2890/3306/93145/1742	34
GO:0032279	CC	GO:0032279	asymmetric synapse	44/1295	320/19659	2.85588e-06	9.61479e-05	7.79939e-05	119/9201/22941/53616/54413/22866/2901/23229/6774/1410/26052/2903/1501/5063/53335/57502/2785/7779/5582/2895/27445/2596/6854/1496/22871/5028/23237/22865/8224/2906/8514/4355/59284/88/8831/400745/9912/409/9229/2185/114798/2890/1742/2045	44
GO:0098793	CC	GO:0098793	presynapse	59/1295	482/19659	3.08482e-06	9.83895e-05	7.98122e-05	6860/3359/84966/627/23025/55964/148281/192683/5579/6857/5037/93664/54413/2901/85439/2030/83992/64780/1272/26052/2903/2914/6326/57502/127833/7781/5764/9900/84258/5582/115827/9783/27445/8745/9066/6843/6854/1496/794/140730/22871/5028/9627/8224/9699/8514/8871/223082/6456/5414/114088/9912/5138/9001/25837/1141/6511/2890/1742	59
GO:0008328	CC	GO:0008328	ionotropic glutamate receptor complex	14/1295	52/19659	4.46785e-06	0.000135376	0.000109815	2893/22941/2901/2892/2903/2895/126129/22871/2906/59284/2185/2890/93145/1742	14
GO:0014069	CC	GO:0014069	postsynaptic density	43/1295	316/19659	4.83504e-06	0.000139526	0.000113181	119/9201/22941/53616/22866/2901/23229/6774/1410/26052/2903/1501/5063/53335/57502/2785/7779/5582/2895/27445/2596/6854/1496/22871/5028/23237/22865/8224/2906/8514/4355/59284/88/8831/400745/9912/409/9229/2185/114798/2890/1742/2045	43
GO:0000775	CC	GO:0000775	chromosome, centromeric region	29/1295	194/19659	2.90179e-05	0.000799311	0.00064839	56155/6795/9184/55355/701/157570/9918/221150/3619/699/3070/1063/23279/283489/1616/79075/54821/113130/9212/11339/5347/7272/7290/8850/81930/11004/147841/55693/6847	29
GO:0022839	MF	GO:0022839	ion gated channel activity	50/1239	342/17632	6.19528e-07	0.000229532	0.000211699	3359/2893/2556/3785/2554/84502/2568/80036/6337/6261/2901/6335/2892/3710/55799/343450/57348/2903/6326/170850/3781/785/6323/3790/6329/3778/728215/773/2895/117155/3709/53373/89832/56704/5026/6331/2906/55879/8514/2566/59284/2281/10021/259232/55584/1141/2185/2890/3249/1742	50
GO:0015276	MF	GO:0015276	ligand-gated ion channel activity	28/1239	144/17632	7.28673e-07	0.000229532	0.000211699	3359/2893/2556/2554/84502/2568/6337/6261/2901/2892/3710/2903/2895/3709/53373/89832/56704/5026/2906/55879/2566/2281/10021/55584/1141/2185/2890/1742	28
GO:0022834	MF	GO:0022834	ligand-gated channel activity	28/1239	144/17632	7.28673e-07	0.000229532	0.000211699	3359/2893/2556/2554/84502/2568/6337/6261/2901/2892/3710/2903/2895/3709/53373/89832/56704/5026/2906/55879/2566/2281/10021/55584/1141/2185/2890/1742	28
GO:0022836	MF	GO:0022836	gated channel activity	50/1239	351/17632	1.35299e-06	0.000319643	0.000294809	3359/2893/2556/3785/2554/84502/2568/80036/6337/6261/2901/6335/2892/3710/55799/343450/57348/2903/6326/170850/3781/785/6323/3790/6329/3778/728215/773/2895/117155/3709/53373/89832/56704/5026/6331/2906/55879/8514/2566/59284/2281/10021/259232/55584/1141/2185/2890/3249/1742	50
GO:0005230	MF	GO:0005230	extracellular ligand-gated ion channel activity	18/1239	75/17632	3.15454e-06	0.000596209	0.000549887	3359/2893/2556/2554/2568/2901/2892/2903/2895/89832/5026/2906/55879/2566/55584/1141/2185/2890	18
