# Supplementary material for: SDImpute: A statistical block imputation method based on cell-level and gene-level information for dropouts in single-cell RNA-seq data
Source: PLoS Comput Biol. 2021 Jun 17;17(6):e1009118. doi: 10.1371/journal.pcbi.1009118 (PMC8266063; doi:10.1371/journal.pcbi.1009118)
Supplement: S6 Table — (XLSX) [file pcbi.1009118.s040.xlsx]

## Sheet: Sheet1
Enriched GO terms (p < 0.001) detected in the up-regulated genes of H1 cells in DrImpute imputed data
	ONTOLOGY	ID	Description	GeneRatio	BgRatio	pvalue	p.adjust	qvalue	geneID	Count
GO:0051290	BP	GO:0051290	protein heterotetramerization	29/2223	51/18493	1.89133e-14	1.11683e-10	1.01773e-10	8365/554313/8370/8352/8357/8353/8968/8362/8363/8354/22871/121504/8361/2904/8350/8358/8351/8366/8355/972/7923/11051/8294/8356/8364/10056/4038/57107/53371	29
GO:0006335	BP	GO:0006335	DNA replication-dependent nucleosome assembly	22/2223	32/18493	1.00749e-13	1.98307e-10	1.80712e-10	8365/554313/8370/8352/8357/8353/8968/8362/8363/8354/121504/8361/4678/8350/8358/8351/8366/8355/8294/8356/8364/10036	22
GO:0034723	BP	GO:0034723	DNA replication-dependent nucleosome organization	22/2223	32/18493	1.00749e-13	1.98307e-10	1.80712e-10	8365/554313/8370/8352/8357/8353/8968/8362/8363/8354/121504/8361/4678/8350/8358/8351/8366/8355/8294/8356/8364/10036	22
GO:0042391	BP	GO:0042391	regulation of membrane potential	104/2223	424/18493	4.59277e-13	6.78008e-10	6.17849e-10	3359/2554/5026/151647/6326/6863/6329/55584/259232/1080/2915/140730/88/2901/57657/1141/23171/30819/6511/478/2893/2569/10021/6323/154/785/480/477/6331/2556/2906/54413/375611/23542/1128/6332/3745/116369/1525/1137/2563/1180/2903/142/8326/79784/54831/8001/2560/22871/3784/2564/2904/4923/22941/441509/57030/6335/55879/2565/2030/5366/51738/18/1742/343450/89832/27092/10242/2555/10052/5024/23416/9481/9722/7…	104
GO:0000183	BP	GO:0000183	chromatin silencing at rDNA	23/2223	40/18493	7.06967e-12	8.34928e-09	7.60846e-09	8365/554313/8370/8352/8357/8353/8968/8362/8363/8354/121504/8361/333932/126961/8350/8358/8351/23411/8366/8355/8294/8356/8364	23
GO:0001505	BP	GO:0001505	regulation of neurotransmitter levels	87/2223	346/18493	9.26515e-12	9.11845e-09	8.30937e-09	6860/6854/5053/199/6531/84258/6623/140730/183/1807/148281/2901/1141/114088/635/5582/5579/6511/3350/4128/1814/93664/3326/23025/477/9066/51733/10814/590/5037/6855/9104/7779/11255/6857/1137/60482/2903/54/8541/22871/6582/140679/26227/4923/57030/8224/3067/4129/2030/9379/5028/18/23576/2555/5740/91683/2914/1757/81539/127833/23657/5799/9722/776/2731/2618/6507/27445/2752/2185/8448/6853/23208/9783/6715/119…	87
GO:0006323	BP	GO:0006323	DNA packaging	60/2223	209/18493	5.60228e-11	4.72593e-08	4.3066e-08	6847/8365/554313/8370/4674/8352/8357/4869/8342/8344/8353/8347/8968/8340/5619/8362/8363/8970/83983/8354/121504/8361/4678/333932/126961/8343/8350/8348/8358/4675/8341/55355/3018/9918/8351/3070/8366/7153/6732/891/3024/8355/3017/64946/440689/23397/113130/8294/8356/8364/83743/4171/3007/10036/1616/55320/983/9733/54892/26038	60
GO:0006334	BP	GO:0006334	nucleosome assembly	47/2223	146/18493	9.63629e-11	7.11279e-08	6.48168e-08	8365/554313/8370/4674/8352/8357/4869/8342/8344/8353/8347/8968/8340/8362/8363/8970/8354/121504/8361/4678/333932/126961/8343/8350/8348/8358/4675/8341/55355/3018/8351/8366/3024/8355/3017/64946/440689/8294/8356/8364/83743/4171/3007/10036/1616/55320/9733	47
GO:0051262	BP	GO:0051262	protein tetramerization	48/2223	153/18493	1.66981e-10	1.09558e-07	9.98368e-08	6261/4143/8365/88/1807/10157/554313/8370/25939/8352/8357/3834/375611/8353/80036/8968/2203/8362/8363/8354/22871/121504/8361/2904/8350/8358/158/8351/8366/4284/8355/54795/972/54974/23208/7923/5471/11051/3615/8294/8356/6472/8364/10056/4038/57107/53371/32	48
GO:0050804	BP	GO:0050804	modulation of chemical synaptic transmission	95/2223	418/18493	4.2318e-10	2.49888e-07	2.27716e-07	6860/4884/6863/1959/11170/766/6623/2915/140730/183/4885/2901/6376/1141/5582/5579/22986/1814/154/23025/6900/347730/9001/114/477/9066/2906/84502/54413/794/23542/10814/627/590/6855/2900/3710/3745/7779/9465/6857/1137/999/2695/2903/8541/22871/23237/59284/10590/57616/2904/4923/22941/8224/25837/51738/5028/18/392862/1742/5575/23228/6774/27092/55638/91683/2914/5024/23657/776/6285/57502/29882/6507/2752/218…	95
GO:0099177	BP	GO:0099177	regulation of trans-synaptic signaling	95/2223	419/18493	4.84033e-10	2.59838e-07	2.36782e-07	6860/4884/6863/1959/11170/766/6623/2915/140730/183/4885/2901/6376/1141/5582/5579/22986/1814/154/23025/6900/347730/9001/114/477/9066/2906/84502/54413/794/23542/10814/627/590/6855/2900/3710/3745/7779/9465/6857/1137/999/2695/2903/8541/22871/23237/59284/10590/57616/2904/4923/22941/8224/25837/51738/5028/18/392862/1742/5575/23228/6774/27092/55638/91683/2914/5024/23657/776/6285/57502/29882/6507/2752/218…	95
GO:0038111	BP	GO:0038111	interleukin-7-mediated signaling pathway	18/2223	30/18493	5.31157e-10	2.61373e-07	2.38182e-07	6776/8352/8357/8353/1154/8968/85480/8354/333932/126961/8350/3574/8358/6774/3718/8351/8355/8356	18
GO:0071103	BP	GO:0071103	DNA conformation change	71/2223	283/18493	8.32697e-10	3.78236e-07	3.44676e-07	6847/8365/554313/8370/4674/8352/8357/4869/8342/8344/8353/8347/8968/8340/5619/8362/8363/8970/83983/8354/121504/8361/4678/333932/126961/8343/8350/8348/4176/8358/80119/4173/4675/8341/2068/55355/92797/3018/9918/8351/3070/8366/7153/6732/891/3024/8355/3017/64946/440689/23397/113130/8294/8356/8364/83743/4171/3007/10036/6118/51659/1616/7486/55320/641/983/9733/7156/54892/26038/8318	71
GO:0098760	BP	GO:0098760	response to interleukin-7	18/2223	31/18493	1.12395e-09	4.18254e-07	3.81143e-07	6776/8352/8357/8353/1154/8968/85480/8354/333932/126961/8350/3574/8358/6774/3718/8351/8355/8356	18
GO:0098761	BP	GO:0098761	cellular response to interleukin-7	18/2223	31/18493	1.12395e-09	4.18254e-07	3.81143e-07	6776/8352/8357/8353/1154/8968/85480/8354/333932/126961/8350/3574/8358/6774/3718/8351/8355/8356	18
GO:0006836	BP	GO:0006836	neurotransmitter transport	68/2223	268/18493	1.13329e-09	4.18254e-07	3.81143e-07	6860/57084/6854/6531/84258/6623/140730/148281/2901/1141/8600/114088/5582/5579/6511/3350/1814/93664/23025/477/6580/9066/3358/55117/6539/10814/6855/7779/11255/6857/1137/60482/8541/22871/6582/140679/4923/57030/8224/55879/4129/2030/9379/5028/18/2555/91683/2914/81539/127833/23657/5799/776/6507/27445/2752/8448/6853/126969/23208/9783/9900/2824/9581/5538/107/22987/783	68
GO:0060078	BP	GO:0060078	regulation of postsynaptic membrane potential	43/2223	139/18493	2.38902e-09	8.29833e-07	7.56203e-07	2554/5026/55584/2915/2901/1141/2893/2569/154/2556/2906/54413/23542/1128/1137/2563/2903/8001/2560/22871/2564/2904/4923/22941/441509/57030/2565/2030/51738/18/1742/2555/5024/57502/2185/5530/4887/2892/3736/2895/409/4355/22997	43
GO:0031497	BP	GO:0031497	chromatin assembly	48/2223	166/18493	3.52262e-09	1.15562e-06	1.05308e-06	8365/554313/8370/4674/8352/8357/4869/8342/8344/8353/8347/8968/8340/8362/8363/8970/8354/121504/8361/4678/333932/126961/8343/8350/8348/8358/4675/8341/55355/3018/8351/3070/8366/3024/8355/3017/64946/440689/8294/8356/8364/83743/4171/3007/10036/1616/55320/9733	48
GO:0034765	BP	GO:0034765	regulation of ion transmembrane transport	98/2223	454/18493	4.07564e-09	1.26667e-06	1.15428e-06	3359/6326/6769/844/6329/5243/259232/1080/2915/88/183/57657/6376/170850/1188/338440/23171/30819/55799/440699/2056/1814/10021/6323/154/11151/3270/785/8514/1908/930/9001/477/6331/84502/54413/375611/23542/3785/53822/6332/146395/486/9104/3745/3790/7779/1180/65266/378807/57463/22871/23237/59284/3784/4923/22941/9132/825/6335/5336/1742/27092/65268/10268/1187/23416/9722/776/1804/60598/6717/3779/57158/2185…	98
GO:0023061	BP	GO:0023061	signal release	97/2223	453/18493	7.53574e-09	2.22493e-06	2.02751e-06	6860/6863/7447/6854/84258/1080/6623/140730/183/406/111/148281/2901/1141/54097/8600/2645/114088/10411/5582/5798/5579/3350/4160/55107/93664/1908/1113/7036/9572/23025/9066/3358/3976/10814/6855/668/3710/3745/3790/7779/11255/6857/1137/11069/60482/5950/375704/2695/8541/3625/6696/6514/846/22871/6582/140679/1588/3624/55512/8224/91355/51738/9379/5028/18/55638/91683/2914/127833/5799/776/6717/80223/27445/27…	97
GO:0034728	BP	GO:0034728	nucleosome organization	50/2223	181/18493	9.03674e-09	2.54105e-06	2.31558e-06	8365/554313/8370/4674/8352/8357/4869/8342/8344/8353/8347/8968/8340/8362/8363/8970/8354/121504/8361/4678/333932/126961/8343/8350/8348/8358/4675/8341/11198/55355/3018/8351/8366/4778/3024/8355/3017/64946/440689/8294/8356/8364/83743/4171/3007/10036/1616/55320/9733/26038	50
GO:0060147	BP	GO:0060147	regulation of posttranscriptional gene silencing	30/2223	83/18493	1.15293e-08	2.96002e-06	2.69738e-06	8365/554313/8370/7015/8352/8357/8353/4613/8968/8362/8363/5460/84944/8354/121504/8361/333932/126961/8350/8358/6774/131405/8351/8366/8355/5530/8294/8356/8364/57510	30
GO:0060966	BP	GO:0060966	regulation of gene silencing by RNA	30/2223	83/18493	1.15293e-08	2.96002e-06	2.69738e-06	8365/554313/8370/7015/8352/8357/8353/4613/8968/8362/8363/5460/84944/8354/121504/8361/333932/126961/8350/8358/6774/131405/8351/8366/8355/5530/8294/8356/8364/57510	30
GO:0006821	BP	GO:0006821	chloride transport	35/2223	107/18493	1.456e-08	3.58237e-06	3.2645e-06	2554/5243/766/1080/2915/1188/338440/5593/2569/55107/2556/375611/6557/1364/116369/2563/1180/65266/54831/8001/2560/846/57348/2564/441509/57030/94015/55879/2565/2555/1187/6507/2568/25932/53405	35
GO:0032200	BP	GO:0032200	telomere organization	47/2223	170/18493	2.42584e-08	5.72985e-06	5.22144e-06	7013/8365/554313/8370/7015/8352/3326/8357/8353/8968/8362/8363/142/8354/121504/8361/8350/8358/167227/80119/9156/10728/8351/8366/26354/55183/1736/5111/5570/4609/8355/328/6119/8294/8356/55226/8364/5984/5594/6118/5981/9212/7486/5588/641/5983/5985	47
GO:0006333	BP	GO:0006333	chromatin assembly or disassembly	51/2223	192/18493	2.66716e-08	6.05754e-06	5.52006e-06	8365/554313/8370/4674/8352/8357/4869/8342/8344/8353/8347/8968/8340/8362/8363/8970/8354/121504/8361/4678/333932/126961/8343/8350/8348/8358/4675/8341/11198/55355/3018/8351/3070/8366/4778/3024/8355/3017/64946/440689/8294/8356/79723/8364/83743/4171/3007/10036/1616/55320/9733	51
GO:0065004	BP	GO:0065004	protein-DNA complex assembly	62/2223	254/18493	2.92258e-08	6.39179e-06	5.82465e-06	7013/117154/8365/554313/8370/4674/8352/8357/4869/8342/8344/8353/8347/8968/8340/8362/8363/8970/142/387332/8354/121504/8361/4678/333932/126961/8343/8350/8348/8358/4675/8341/23493/2068/55355/3018/8351/3070/1063/8366/3024/8355/3017/51112/6119/64946/440689/51053/8294/8356/8364/83743/4171/3007/10036/6118/1616/7343/55320/23595/9733/8318	62
GO:0045652	BP	GO:0045652	regulation of megakaryocyte differentiation	28/2223	78/18493	4.17832e-08	8.81178e-06	8.02991e-06	8365/5196/554313/8370/3674/8352/8357/8353/8968/8362/8363/8354/121504/8361/333932/126961/8350/8358/8351/8366/4778/8355/8294/8356/8364/64783/5588/4343	28
GO:0051291	BP	GO:0051291	protein heterooligomerization	39/2223	132/18493	5.30284e-08	1.07977e-05	9.83961e-06	6406/8365/1141/554313/8370/8352/8357/3049/10320/8353/7139/8968/8362/3710/8363/6857/3040/8354/22871/121504/8361/2904/8350/1365/8358/4144/8351/8366/8355/972/7923/11051/8294/8356/8364/10056/4038/57107/53371	39
GO:0060964	BP	GO:0060964	regulation of gene silencing by miRNA	28/2223	80/18493	7.81726e-08	1.5387e-05	1.40217e-05	8365/554313/8370/8352/8357/8353/4613/8968/8362/8363/5460/84944/8354/121504/8361/333932/126961/8350/8358/6774/131405/8351/8366/8355/5530/8294/8356/8364	28
GO:0072503	BP	GO:0072503	cellular divalent inorganic cation homeostasis	98/2223	483/18493	1.03984e-07	1.98073e-05	1.80498e-05	5026/6863/844/6261/100133941/55584/23566/2915/2247/4496/183/111/3932/60675/6376/4495/117/5579/5816/489/7781/2056/2358/1814/7504/6869/7137/55503/11151/920/3270/1908/4501/930/9247/9001/477/2906/84502/3358/2785/794/57419/1043/56923/3710/9104/159371/7779/797/2903/8326/10800/5729/846/5732/10590/57181/2904/4923/1910/57113/825/3062/5734/5336/51738/5028/487/4494/1742/728215/5024/10268/9481/776/6717/2841/…	98
GO:0060968	BP	GO:0060968	regulation of gene silencing	35/2223	115/18493	1.1227e-07	2.07174e-05	1.88791e-05	8365/554313/8370/7015/8352/8357/8353/4613/8968/8362/8363/5460/84944/8354/121504/8361/333932/126961/8350/8358/6774/131405/8351/23411/8366/3024/8355/5530/1786/8294/8356/8364/3007/57510/8318	35
GO:0006874	BP	GO:0006874	cellular calcium ion homeostasis	92/2223	448/18493	1.43754e-07	2.57232e-05	2.34408e-05	5026/6863/844/6261/100133941/55584/23566/2915/2247/183/111/3932/60675/6376/117/5579/5816/489/2056/2358/1814/7504/6869/7137/55503/11151/920/3270/1908/930/9247/9001/477/2906/84502/3358/2785/794/57419/1043/56923/3710/9104/159371/7779/797/2903/8326/10800/5729/846/5732/10590/2904/4923/1910/57113/825/3062/5734/5336/51738/5028/487/1742/728215/5024/10268/9481/776/6717/2841/57158/2185/54795/4887/773/2147/…	92
GO:0055074	BP	GO:0055074	calcium ion homeostasis	94/2223	461/18493	1.48813e-07	2.58454e-05	2.35521e-05	5026/6863/844/6261/100133941/55584/23566/2915/2247/183/111/3932/60675/6376/8600/117/5579/5816/489/2056/2358/1814/7504/6869/7137/55503/11151/920/3270/1908/930/9247/9001/477/1594/2906/84502/3358/2785/794/57419/1043/56923/3710/9104/159371/7779/797/2903/8326/10800/5729/846/5732/10590/2904/4923/1910/57113/825/3062/5734/5336/51738/5028/487/1742/728215/5024/10268/9481/776/6717/2841/57158/2185/54795/4887…	94
GO:1902476	BP	GO:1902476	chloride transmembrane transport	29/2223	87/18493	1.55435e-07	2.62241e-05	2.38972e-05	2554/1080/1188/2569/55107/2556/375611/6557/1364/116369/2563/1180/54831/8001/2560/846/57348/2564/441509/57030/94015/55879/2565/2555/1187/6507/2568/25932/53405	29
GO:0051480	BP	GO:0051480	regulation of cytosolic calcium ion concentration	76/2223	350/18493	1.73398e-07	2.84422e-05	2.59185e-05	5026/6863/844/6261/100133941/55584/23566/2915/2247/183/111/3932/60675/6376/117/5816/2056/2358/6869/55503/11151/920/3270/930/9001/477/2906/84502/3358/2785/794/1043/56923/3710/159371/797/2903/8326/10800/5729/5732/10590/2904/4923/1910/57113/825/3062/5734/5336/51738/5028/1742/728215/5024/10268/776/6717/2841/57158/2185/54795/4887/773/2147/781/3709/5777/2846/7070/796/6375/56704/53373/783/4644	76
GO:0071824	BP	GO:0071824	protein-DNA complex subunit organization	66/2223	290/18493	1.83435e-07	2.92752e-05	2.66776e-05	7013/117154/8365/554313/8370/4674/8352/8357/4869/8342/8344/8353/8347/8968/8340/8362/8363/8970/142/387332/8354/121504/8361/4678/333932/126961/8343/8350/8348/8358/4675/8341/23493/2068/11198/55355/3018/8351/3070/1063/8366/4778/3024/4609/8355/3017/51112/6119/64946/440689/51053/8294/8356/8364/83743/4171/3007/10036/6118/1616/7343/55320/23595/9733/26038/8318	66
GO:0098661	BP	GO:0098661	inorganic anion transmembrane transport	33/2223	110/18493	3.71587e-07	5.77427e-05	5.26192e-05	2554/1080/2915/1188/338440/2569/55107/2556/375611/6557/1364/116369/2563/1180/54831/8001/2560/846/57348/2564/441509/57030/94015/55879/2565/2555/1187/6507/2568/25932/53405/6574/9213	33
GO:0006520	BP	GO:0006520	cellular amino acid metabolic process	70/2223	324/18493	6.39785e-07	9.68701e-05	8.82749e-05	5053/4143/1159/1807/10157/548596/3034/6776/27165/635/1160/84842/3620/349565/51733/586/51520/10841/23057/29968/383/4482/84680/8659/26227/3067/3376/22929/18/23576/51582/9521/6897/1757/4522/51268/6519/23657/78991/27034/1800/2731/2618/92935/23428/6611/6507/2752/440/55278/4947/4507/16/2058/5471/89874/9945/51540/9054/2678/6472/51686/10056/2639/339896/23395/57571/6542/790/92292	70
GO:0030219	BP	GO:0030219	megakaryocyte differentiation	29/2223	93/18493	7.64844e-07	0.00011291	0.000102892	8365/5196/554313/8370/3674/8352/8357/8353/8968/8362/8363/8354/121504/8361/333932/126961/8350/8358/8351/8366/4778/8355/8294/8356/8364/5777/64783/5588/4343	29
GO:0007269	BP	GO:0007269	neurotransmitter secretion	43/2223	167/18493	8.06397e-07	0.000113376	0.000103316	6860/6854/84258/6623/140730/148281/2901/1141/114088/5582/5579/93664/23025/9066/10814/6855/7779/11255/6857/1137/60482/8541/22871/6582/140679/8224/9379/5028/91683/2914/127833/5799/776/27445/8448/6853/23208/9783/9900/9581/5538/107/783	43
GO:0099643	BP	GO:0099643	signal release from synapse	43/2223	167/18493	8.06397e-07	0.000113376	0.000103316	6860/6854/84258/6623/140730/148281/2901/1141/114088/5582/5579/93664/23025/9066/10814/6855/7779/11255/6857/1137/60482/8541/22871/6582/140679/8224/9379/5028/91683/2914/127833/5799/776/27445/8448/6853/23208/9783/9900/9581/5538/107/783	43
GO:0048167	BP	GO:0048167	regulation of synaptic plasticity	44/2223	173/18493	8.69622e-07	0.000119421	0.000108825	6860/1959/11170/2915/140730/183/6376/22986/23025/6900/347730/9066/2906/84502/54413/794/10814/6855/3710/3745/2695/2903/8541/22871/23237/10590/57616/2904/22941/392862/1742/91683/5024/6285/29882/2185/9783/3274/26045/2895/8831/4355/2648/5594	44
GO:0043270	BP	GO:0043270	positive regulation of ion transport	59/2223	260/18493	8.92564e-07	0.000119786	0.000109158	6860/3359/5026/6769/844/5243/23566/1080/88/183/1272/6376/1141/8600/23171/117/440699/154/920/1908/930/9001/6331/54413/1128/9104/65266/57463/846/23237/3784/4923/825/5336/5028/18/10991/27092/5024/65268/10268/9722/776/6717/3779/57158/5580/4887/3757/2147/3736/781/3306/6387/409/7070/288/6375/783	59
GO:0007204	BP	GO:0007204	positive regulation of cytosolic calcium ion concentration	67/2223	309/18493	9.64655e-07	0.000126584	0.000115352	5026/6863/844/6261/100133941/55584/23566/2247/183/111/3932/60675/6376/117/2056/2358/6869/55503/11151/920/3270/930/9001/477/2906/84502/3358/2785/1043/56923/3710/2903/10800/5729/5732/2904/4923/1910/825/5734/5336/51738/5028/1742/728215/5024/10268/776/6717/2841/57158/2185/54795/4887/773/2147/781/3709/5777/2846/7070/796/6375/56704/53373/783/4644	67
GO:0045653	BP	GO:0045653	negative regulation of megakaryocyte differentiation	11/2223	18/18493	1.0476e-06	0.000132623	0.000120856	8365/5196/554313/8370/8362/8363/121504/8361/8366/8294/8364	11
GO:0050433	BP	GO:0050433	regulation of catecholamine secretion	22/2223	61/18493	1.0556e-06	0.000132623	0.000120856	6860/84258/6623/183/148281/1141/26281/1814/1113/9066/3745/11255/6857/1137/5028/18/91683/127833/23208/4887/151/6387	22
GO:0050806	BP	GO:0050806	positive regulation of synaptic transmission	41/2223	159/18493	1.3828e-06	0.000170114	0.00015502	6863/11170/766/140730/1141/154/23025/347730/9001/9066/2906/54413/794/3710/6857/2695/2903/22871/23237/59284/10590/57616/2904/4923/22941/18/1742/27092/91683/776/6285/6507/2752/2185/9783/26045/409/4355/5594/22997/783	41
GO:0099565	BP	GO:0099565	chemical synaptic transmission, postsynaptic	32/2223	111/18493	1.4735e-06	0.000177572	0.000161816	5026/55584/2901/1141/2893/154/2906/54413/23542/1137/2903/8001/22871/2904/4923/22941/441509/57030/2030/51738/18/1742/5024/57502/2185/5530/4887/2892/2895/409/4355/22997	32
GO:0060402	BP	GO:0060402	calcium ion transport into cytosol	39/2223	149/18493	1.66034e-06	0.000196086	0.000178688	5026/844/6261/2247/3932/6376/117/2056/55503/11151/920/3270/930/9001/477/2906/84502/3358/3710/2903/2904/4923/825/5336/728215/5024/10268/6717/57158/2185/2147/781/3709/5777/7070/6375/56704/53373/4644	39
GO:0050432	BP	GO:0050432	catecholamine secretion	22/2223	63/18493	1.97866e-06	0.000229098	0.00020877	6860/84258/6623/183/148281/1141/26281/1814/1113/9066/3745/11255/6857/1137/5028/18/91683/127833/23208/4887/151/6387	22
GO:0015844	BP	GO:0015844	monoamine transport	27/2223	88/18493	2.58101e-06	0.000293093	0.000267087	6860/6531/84258/6623/183/148281/1141/3350/26281/1814/1113/6580/9066/3745/11255/6857/1137/4129/5028/18/91683/127833/23208/4887/151/2824/6387	27
GO:0010038	BP	GO:0010038	response to metal ion	73/2223	358/18493	3.56672e-06	0.000393861	0.000358914	6860/151835/131034/6261/6531/84258/4496/148281/4495/30819/3795/7781/27132/10235/55503/7015/4501/7036/9066/6331/375611/5224/7139/5037/2203/6620/3710/387758/7779/6857/999/142/383/846/22871/1788/825/4129/18/4494/1742/10242/91683/127833/1261/3552/2978/1800/891/3779/5111/2185/5563/5530/3778/6649/23208/4968/25932/23327/3736/1528/3077/107/58/79901/1894/5594/1616/8074/288/983/360	73
GO:0006342	BP	GO:0006342	chromatin silencing	31/2223	110/18493	3.6138e-06	0.000393861	0.000358914	8365/554313/8370/8352/8357/8353/8968/8362/8363/648/8354/121504/8361/333932/126961/1788/8350/8358/8351/3070/23411/8366/55183/3024/8355/1786/8294/8356/8364/3007/8318	31
GO:0034767	BP	GO:0034767	positive regulation of ion transmembrane transport	38/2223	148/18493	3.70199e-06	0.000393861	0.000358914	3359/6769/844/5243/1080/88/183/6376/440699/154/1908/930/9001/54413/9104/65266/57463/23237/3784/4923/825/5336/27092/65268/10268/9722/6717/3779/57158/3757/2147/3736/781/3306/7070/288/6375/783	38
GO:0015893	BP	GO:0015893	drug transport	50/2223	217/18493	3.73518e-06	0.000393861	0.000358914	6860/57084/5243/6531/84258/6623/183/148281/1141/9429/6511/26281/1814/56301/3049/477/6580/9066/6857/1137/3040/113278/4151/8856/58157/383/6582/140679/4923/3624/57030/4794/51738/18/10991/91683/127833/23657/6510/6507/4609/83546/60386/64849/23208/4887/6387/6541/284111/6542	50
GO:0007215	BP	GO:0007215	glutamate receptor signaling pathway	27/2223	90/18493	4.15971e-06	0.000423501	0.000385924	2915/2901/6376/2893/154/23025/2906/54413/23542/146395/2900/3745/2903/23732/22871/23237/59284/2904/22941/54550/1742/27092/2914/2185/2892/2895/254263	27
GO:0051899	BP	GO:0051899	membrane depolarization	27/2223	90/18493	4.15971e-06	0.000423501	0.000385924	6326/6329/1141/23171/10021/6323/785/477/6331/6332/1137/142/8326/54831/4923/6335/27092/776/54795/773/3757/23327/781/288/8911/783/3791	27
GO:0099504	BP	GO:0099504	synaptic vesicle cycle	46/2223	195/18493	4.62632e-06	0.000463024	0.000421941	6860/57084/6854/84258/140730/6456/148281/2901/1141/114088/5582/5579/93664/23025/8927/5874/9066/26052/54413/10814/6855/6620/6857/1137/11069/8541/22871/140679/57030/8224/85439/5028/5575/91683/127833/776/57502/27445/8448/6853/23208/9783/9900/9581/107/783	46
GO:0001508	BP	GO:0001508	action potential	35/2223	133/18493	4.87278e-06	0.000479562	0.000437011	6326/6863/6329/1141/23171/30819/10021/6323/477/6331/6332/3745/1525/1137/1180/79784/3784/4923/6335/10242/10052/5024/9722/776/6717/3781/54795/3757/23327/3736/781/288/8911/9631/783	35
GO:0006816	BP	GO:0006816	calcium ion transport	81/2223	413/18493	5.15902e-06	0.00049941	0.000455097	5026/6769/6406/844/6261/55584/23566/259232/2247/183/3932/6376/1141/2645/55799/117/5579/114780/489/2056/55503/11151/920/3270/785/930/9001/3603/477/2775/1594/2906/84502/3358/57419/56923/80036/3710/9104/159371/7779/1137/2903/378807/10800/846/59284/2904/4923/57113/825/5336/487/27092/728215/168507/5024/10268/9722/776/6717/57158/2185/54795/5530/773/2147/117155/781/3306/3709/5777/6387/409/7070/6375/8911…	81
GO:0051937	BP	GO:0051937	catecholamine transport	24/2223	76/18493	5.24851e-06	0.000499878	0.000455524	6860/6531/84258/6623/183/148281/1141/26281/1814/1113/6580/9066/3745/11255/6857/1137/5028/18/91683/127833/23208/4887/151/6387	24
GO:0098656	BP	GO:0098656	anion transmembrane transport	58/2223	268/18493	5.363e-06	0.000502675	0.000458073	2554/57084/5243/1080/2915/183/1188/338440/6511/2569/55107/55089/56301/477/2556/375611/55117/6539/6557/1364/116369/2563/1180/54831/8001/2560/846/57348/2564/140679/4923/441509/57030/94015/55879/2565/10991/2555/81539/124935/6519/1187/23657/23428/6510/6507/60386/64849/2568/25932/57835/53405/6574/6541/284111/32/6542/9213	58
GO:0014046	BP	GO:0014046	dopamine secretion	16/2223	40/18493	6.60878e-06	0.000600383	0.000547111	6860/84258/6623/148281/1141/26281/1814/9066/6857/1137/18/91683/127833/23208/4887/6387	16
GO:0014059	BP	GO:0014059	regulation of dopamine secretion	16/2223	40/18493	6.60878e-06	0.000600383	0.000547111	6860/84258/6623/148281/1141/26281/1814/9066/6857/1137/18/91683/127833/23208/4887/6387	16
GO:0060079	BP	GO:0060079	excitatory postsynaptic potential	29/2223	103/18493	7.50943e-06	0.000671866	0.000612252	5026/55584/2901/1141/2893/154/2906/54413/23542/1137/2903/8001/22871/2904/22941/441509/57030/2030/51738/1742/5024/57502/2185/5530/4887/2892/2895/409/4355	29
GO:1904064	BP	GO:1904064	positive regulation of cation transmembrane transport	35/2223	136/18493	8.33468e-06	0.000734572	0.000669394	6769/844/88/183/6376/440699/154/1908/930/9001/54413/9104/65266/57463/23237/3784/4923/825/5336/27092/65268/10268/9722/6717/3779/57158/3757/2147/3736/781/3306/7070/288/6375/783	35
GO:0051952	BP	GO:0051952	regulation of amine transport	27/2223	94/18493	1.02259e-05	0.000877818	0.00079993	6860/84258/6623/183/148281/1141/26281/1814/1113/477/9066/3745/11255/6857/1137/383/4923/5028/18/10991/91683/127833/23208/4887/151/9900/6387	27
GO:0000731	BP	GO:0000731	DNA synthesis involved in DNA repair	18/2223	50/18493	1.02573e-05	0.000877818	0.00079993	6847/56158/10459/9246/23411/5111/6119/124739/5427/5984/51514/6118/5981/7486/641/5983/5985/22890	18
GO:0086010	BP	GO:0086010	membrane depolarization during action potential	15/2223	37/18493	1.05535e-05	0.000890262	0.00081127	6326/6329/10021/6323/477/6331/6332/6335/776/54795/3757/781/288/8911/783	15
GO:0097553	BP	GO:0097553	calcium ion transmembrane import into cytosol	34/2223	132/18493	1.09272e-05	0.000908801	0.000828164	844/6261/2247/3932/6376/55503/11151/3270/930/9001/477/2906/84502/3358/3710/2903/2904/4923/825/5336/728215/10268/6717/57158/2185/2147/781/3709/5777/7070/6375/56704/53373/4644	34
GO:0006260	BP	GO:0006260	DNA replication	57/2223	268/18493	1.11454e-05	0.000914079	0.000832974	7013/2735/25939/56953/4678/4998/4172/11143/4176/80119/4173/10361/11198/9156/92797/10926/64785/8317/4174/80174/5111/79733/157570/3399/10721/675/63901/6119/6241/5427/116028/990/51053/55159/1111/79075/80010/83743/4171/10036/55388/144455/5984/51514/6118/5981/51659/50484/7486/641/23595/2736/983/5983/7156/5985/8318	57
GO:0045814	BP	GO:0045814	negative regulation of gene expression, epigenetic	33/2223	127/18493	1.20016e-05	0.00097081	0.000884671	8365/1789/554313/8370/8352/8357/8353/8968/8362/8363/648/8354/121504/8361/333932/126961/1788/8350/8358/121536/8351/3070/23411/8366/55183/3024/8355/1786/8294/8356/8364/3007/8318	33
GO:0060401	BP	GO:0060401	cytosolic calcium ion transport	39/2223	161/18493	1.23812e-05	0.00098799	0.000900326	5026/844/6261/2247/3932/6376/117/2056/55503/11151/920/3270/930/9001/477/2906/84502/3358/3710/2903/2904/4923/825/5336/728215/5024/10268/6717/57158/2185/2147/781/3709/5777/7070/6375/56704/53373/4644	39
GO:0044815	CC	GO:0044815	DNA packaging complex	49/2339	114/19659	6.01394e-17	2.04198e-14	1.66108e-14	8365/554313/8370/8352/8357/8342/8344/8334/8353/8347/8335/8968/8340/5619/8362/8363/8970/8354/8330/121504/8361/333932/126961/8343/8350/8348/8338/8358/8969/8341/8332/3018/9918/8351/3662/8366/3024/8329/3013/8355/3017/85235/440689/23397/8294/8356/8364/3007/54892	49
GO:1902495	CC	GO:1902495	transmembrane transporter complex	94/2339	325/19659	6.47541e-17	2.04198e-14	1.66108e-14	3359/2554/6326/6261/6329/55584/1080/2901/1141/170850/1188/30819/55799/478/440699/2893/2569/55107/10021/6323/785/8514/6337/480/6900/477/6331/2556/2906/3785/6332/2900/375567/1364/486/3780/3745/3790/1137/2563/1180/2903/378807/54831/8001/2560/57463/22871/59284/3784/57348/2564/6338/2904/22941/441509/9132/94015/57113/6335/55879/2565/487/1742/89832/27092/10242/2555/168507/126129/1261/1187/9722/776/1804/…	94
GO:0034702	CC	GO:0034702	ion channel complex	89/2339	301/19659	9.72629e-17	2.04198e-14	1.66108e-14	3359/2554/6326/6261/6329/55584/1080/2901/1141/170850/1188/30819/55799/440699/2893/2569/55107/10021/6323/785/8514/6337/6900/6331/2556/2906/3785/6332/2900/375567/1364/3780/3745/3790/1137/2563/1180/2903/378807/54831/8001/2560/57463/22871/59284/3784/57348/2564/6338/2904/22941/441509/9132/94015/57113/6335/55879/2565/487/1742/89832/27092/10242/2555/168507/126129/1187/9722/776/1804/118427/3779/2185/5479…	89
GO:1990351	CC	GO:1990351	transporter complex	95/2339	333/19659	1.18204e-16	2.04198e-14	1.66108e-14	3359/2554/6326/6261/6329/55584/1080/2901/1141/170850/1188/30819/55799/478/440699/2893/2569/55107/10021/6323/785/8514/6337/480/6900/477/6331/2556/2906/3785/6332/2900/375567/1364/486/3780/3745/3790/1137/2563/1180/2903/378807/54831/8001/2560/57463/22871/59284/3784/57348/2564/6338/2904/22941/441509/9132/94015/57113/6335/55879/2565/487/1742/89832/27092/10242/2555/5193/168507/126129/1261/1187/9722/776/…	95
GO:0000786	CC	GO:0000786	nucleosome	46/2339	106/19659	3.42479e-16	4.73307e-14	3.85019e-14	8365/554313/8370/8352/8357/8342/8344/8334/8353/8347/8335/8968/8340/5619/8362/8363/8970/8354/8330/121504/8361/333932/126961/8343/8350/8348/8338/8358/8969/8341/8332/3018/8351/3662/8366/3024/8329/3013/8355/3017/85235/440689/8294/8356/8364/3007	46
GO:0032993	CC	GO:0032993	protein-DNA complex	62/2339	201/19659	5.62512e-13	6.47827e-11	5.26985e-11	7013/8365/554313/8370/7015/8352/8357/4869/8342/8344/8334/8353/8347/8335/8968/8340/5619/8362/8363/8970/142/8354/8330/121504/8361/333932/126961/8343/8350/8348/8338/4172/8358/8969/8341/8332/92797/3018/8351/3662/8366/4778/3024/8329/3013/5111/8355/3017/6119/85235/440689/8294/8356/27339/8364/3007/6118/51659/4801/7486/23595/8318	62
GO:0097060	CC	GO:0097060	synaptic membrane	99/2339	431/19659	5.60963e-11	5.5375e-09	4.50457e-09	3359/2554/6326/6531/55584/2915/140730/88/148281/1272/2901/1141/375323/84966/5582/6511/440073/114798/2893/22986/1814/2569/93664/286/23025/6900/347730/114/9066/2556/22866/2906/26052/54413/794/9228/8745/7732/1128/146395/6855/22865/80059/2900/3745/7779/6857/1137/2563/2903/5100/8001/2560/22871/23237/59284/3838/2564/2904/22941/441509/223082/55879/1496/2565/53616/5028/392862/400745/1742/27092/2555/23229…	99
GO:0000788	CC	GO:0000788	nuclear nucleosome	21/2339	38/19659	1.34475e-10	1.16152e-08	9.44861e-09	8365/554313/8370/8352/8357/8353/8968/8362/8363/8354/121504/8361/8350/8358/8351/3662/8366/8355/8294/8356/8364	21
GO:0034703	CC	GO:0034703	cation channel complex	60/2339	219/19659	2.96143e-10	2.27372e-08	1.8496e-08	3359/6326/6261/6329/2901/170850/30819/55799/440699/2893/10021/6323/785/8514/6337/6900/6331/2906/3785/6332/2900/375567/3780/3745/3790/2903/378807/57463/22871/59284/3784/6338/2904/9132/57113/6335/487/1742/27092/10242/168507/126129/9722/776/1804/118427/3779/2185/54795/3778/773/2892/3757/3736/117155/781/3306/254263/8911/783	60
GO:0098793	CC	GO:0098793	presynapse	104/2339	482/19659	8.16703e-10	5.64342e-08	4.59073e-08	6860/3359/57084/6326/6854/6531/84258/140730/6456/148281/1272/2901/57657/1141/114088/84966/5582/5798/5579/6511/55964/7781/63923/93664/8514/5414/23025/9001/192683/114/8927/5874/9066/26052/81615/54413/794/24141/10814/627/8745/7732/1128/5037/6855/2900/6620/11255/6857/1137/60482/2903/8541/5100/115827/23546/846/22871/6582/10590/140679/4923/57030/223082/8224/1496/25837/85439/2030/64780/9379/5028/1742/25…	104
GO:0045211	CC	GO:0045211	postsynaptic membrane	77/2339	322/19659	1.11973e-09	7.03394e-08	5.72187e-08	3359/2554/6531/55584/2915/88/1272/2901/1141/375323/84966/440073/114798/2893/22986/1814/2569/93664/286/6900/347730/2556/22866/2906/26052/54413/9228/7732/1128/146395/22865/80059/2900/3745/7779/1137/2563/2903/5100/8001/2560/22871/23237/59284/3838/2564/2904/22941/441509/55879/1496/2565/53616/5028/392862/400745/1742/27092/2555/23229/1821/57622/57502/347731/3778/2568/2892/26045/3736/2895/254263/5800/10…	77
GO:0034707	CC	GO:0034707	chloride channel complex	23/2339	50/19659	2.11393e-09	1.21727e-07	9.90207e-08	2554/1080/1188/2569/55107/2556/1364/2563/1180/54831/8001/2560/57348/2564/441509/94015/55879/2565/2555/1187/2568/25932/53405	23
GO:0099699	CC	GO:0099699	integral component of synaptic membrane	45/2339	154/19659	5.52584e-09	2.9372e-07	2.38931e-07	3359/2554/6326/6531/55584/148281/2901/1141/6511/114798/22986/1814/347730/114/9066/2556/54413/8745/1128/146395/22865/2900/7779/1137/2563/2903/5100/22871/59284/441509/53616/5028/27092/5024/57622/776/347731/23208/26045/3736/2895/254263/5800/107/57863	45
GO:0099240	CC	GO:0099240	intrinsic component of synaptic membrane	47/2339	166/19659	7.79986e-09	3.84979e-07	3.13167e-07	3359/2554/6326/6531/55584/148281/1272/2901/1141/6511/114798/22986/1814/6900/347730/114/9066/2556/54413/8745/1128/146395/22865/2900/7779/1137/2563/2903/5100/22871/59284/441509/53616/5028/27092/5024/57622/776/347731/23208/26045/3736/2895/254263/5800/107/57863	47
GO:0099634	CC	GO:0099634	postsynaptic specialization membrane	34/2339	102/19659	1.05638e-08	4.86638e-07	3.95864e-07	2554/55584/2915/88/2901/1141/114798/22986/1814/347730/2556/22866/2906/1128/146395/22865/7779/2903/22871/23237/59284/3838/2904/441509/53616/1742/27092/57622/347731/26045/2895/254263/5800/107	34
GO:0098984	CC	GO:0098984	neuron to neuron synapse	76/2339	342/19659	4.23626e-08	1.82954e-06	1.48827e-06	6854/2915/88/6456/9201/2901/5582/440073/114798/7781/22986/1814/8514/5063/119/114/8927/1501/9066/22866/2906/26052/2785/54413/9228/23542/7732/1128/146395/22865/2900/7779/9465/6857/11069/2903/22871/23237/59284/2904/4923/22941/8224/1496/53616/5028/400745/1742/5575/6774/27092/23229/6457/5024/1821/57622/53335/57502/347731/27445/2185/6853/23208/2596/26045/2895/254263/5800/8831/107/409/4355/5594/4038/230…	76
GO:0098978	CC	GO:0098978	glutamatergic synapse	77/2339	350/19659	5.41148e-08	2.19961e-06	1.78931e-06	6860/3359/4884/6326/6854/84152/88/6456/4885/148281/2901/79012/63827/6511/114798/7781/22986/1814/2569/11151/26280/84249/93664/5063/23025/347730/114/8927/9066/22866/26052/54413/10814/8745/1128/146395/6857/999/2563/2903/8326/8541/5100/22871/23237/59284/3838/147381/8224/53616/51738/5028/5575/6774/27092/6457/126129/1821/65078/9722/83992/57502/347731/2185/5530/3556/26045/9900/3736/2895/254263/5800/8831…	77
GO:0099060	CC	GO:0099060	integral component of postsynaptic specialization membrane	26/2339	74/19659	1.6915e-07	6.49347e-06	5.28222e-06	2554/55584/2901/1141/114798/22986/1814/347730/2556/1128/146395/22865/7779/2903/22871/59284/441509/53616/27092/57622/347731/26045/2895/254263/5800/107	26
GO:0098839	CC	GO:0098839	postsynaptic density membrane	26/2339	75/19659	2.29771e-07	8.35641e-06	6.79766e-06	2915/88/2901/114798/22986/1814/22866/2906/1128/146395/22865/7779/2903/23237/59284/2904/53616/1742/27092/57622/347731/26045/2895/254263/5800/107	26
GO:0098948	CC	GO:0098948	intrinsic component of postsynaptic specialization membrane	26/2339	77/19659	4.15351e-07	1.42331e-05	1.15781e-05	2554/55584/2901/1141/114798/22986/1814/347730/2556/1128/146395/22865/7779/2903/22871/59284/441509/53616/27092/57622/347731/26045/2895/254263/5800/107	26
GO:0098936	CC	GO:0098936	intrinsic component of postsynaptic membrane	35/2339	122/19659	4.32554e-07	1.42331e-05	1.15781e-05	3359/2554/6531/55584/1272/2901/1141/114798/22986/1814/6900/347730/2556/54413/1128/146395/22865/2900/7779/2563/2903/5100/22871/59284/441509/53616/27092/57622/347731/26045/3736/2895/254263/5800/107	35
GO:0043235	CC	GO:0043235	receptor complex	81/2339	396/19659	6.28201e-07	1.97312e-05	1.60507e-05	3359/2554/1380/55584/83416/3595/2901/1141/9429/5979/117/2675/915/10148/2893/2569/165829/154/920/4543/3674/3691/7036/3326/3329/2556/2906/2900/4547/375567/3710/4486/1137/2563/2903/2560/22871/59284/2564/83873/131450/2904/22941/55879/2565/91355/4306/1742/89832/27092/26996/3563/2555/634/1379/5024/126129/10268/5799/2064/118427/4233/3672/2185/3655/972/2568/2892/2895/254263/3679/3709/3077/4919/5777/2065/…	81
GO:0098687	CC	GO:0098687	chromosomal region	73/2339	346/19659	6.60286e-07	1.98373e-05	1.6137e-05	7013/56155/6847/8365/554313/8370/7015/10320/55693/8362/8363/6795/142/3619/121504/8361/4998/1788/4172/9184/4176/80119/4173/4436/701/55355/10728/27127/3018/9918/221150/3070/1063/4174/147841/7514/8366/891/55183/55920/5111/699/51112/54821/283489/157570/675/328/23279/64946/113130/1786/8294/1111/79075/55226/79723/8364/4171/5347/55055/6118/11130/1616/9212/7272/7486/55320/641/23595/983/81930/9735	73
GO:0060076	CC	GO:0060076	excitatory synapse	19/2339	48/19659	9.45683e-07	2.72278e-05	2.21489e-05	57084/93664/347730/8927/54413/794/6855/6857/22871/57030/1496/1742/57502/23208/2892/26045/2895/57863/2263	19
GO:0099572	CC	GO:0099572	postsynaptic specialization	71/2339	340/19659	1.38901e-06	3.69845e-05	3.00856e-05	2554/6854/55584/2915/88/9201/2901/1141/5582/440073/114798/22986/1814/8514/5063/119/347730/8927/1501/2556/22866/2906/26052/2785/9228/23542/7732/1128/146395/22865/7779/2903/22871/23237/59284/3838/2904/22941/441509/8224/1496/53616/5028/400745/1742/6774/27092/23229/6457/1821/57622/53335/57502/347731/27445/2185/6853/23208/2596/26045/2895/254263/5800/8831/107/409/4355/5594/4038/23043/22997	71
GO:0099055	CC	GO:0099055	integral component of postsynaptic membrane	33/2339	117/19659	1.3916e-06	3.69845e-05	3.00856e-05	3359/2554/6531/55584/2901/1141/114798/22986/1814/347730/2556/54413/1128/146395/22865/2900/7779/2563/2903/5100/22871/59284/441509/53616/27092/57622/347731/26045/3736/2895/254263/5800/107	33
GO:0030672	CC	GO:0030672	synaptic vesicle membrane	30/2339	102/19659	1.59257e-06	3.93023e-05	3.19711e-05	6860/57084/6854/6456/148281/7781/23025/192683/5874/9066/81615/24141/6855/6857/115827/23546/140679/57030/8224/25837/2555/91683/127833/5799/8448/6853/23208/9900/9143/22987	30
GO:0099501	CC	GO:0099501	exocytic vesicle membrane	30/2339	102/19659	1.59257e-06	3.93023e-05	3.19711e-05	6860/57084/6854/6456/148281/7781/23025/192683/5874/9066/81615/24141/6855/6857/115827/23546/140679/57030/8224/25837/2555/91683/127833/5799/8448/6853/23208/9900/9143/22987	30
GO:0030315	CC	GO:0030315	T-tubule	19/2339	51/19659	2.78857e-06	6.42301e-05	5.2249e-05	6326/6769/844/6261/57716/6323/477/6331/7779/59284/825/27092/9722/776/6717/8987/781/288/783	19
GO:0099061	CC	GO:0099061	integral component of postsynaptic density membrane	19/2339	51/19659	2.78857e-06	6.42301e-05	5.2249e-05	2901/114798/22986/1814/1128/146395/22865/7779/2903/59284/53616/27092/57622/347731/26045/2895/254263/5800/107	19
GO:0070382	CC	GO:0070382	exocytic vesicle	46/2339	197/19659	4.73521e-06	0.000105549	8.58609e-05	6860/57084/6854/84258/6456/148281/114088/7781/5414/23025/9001/192683/8927/5874/9066/81615/24141/627/7732/5037/201294/6855/6857/2903/115827/23546/140679/57030/8224/25837/85439/1742/2555/91683/127833/5799/83992/8448/6853/23208/1809/54843/9900/9143/5538/22987	46
GO:0043025	CC	GO:0043025	neuronal cell body	91/2339	483/19659	5.17114e-06	0.000111664	9.08351e-05	6860/3359/6863/199/6531/84152/6623/92737/6456/4885/10382/146713/2901/6870/57657/6376/5798/5979/5816/478/2893/85442/63923/6323/84249/3326/6900/349565/1501/9066/22866/57565/90249/3798/23542/3249/10814/5037/3710/3780/3745/1137/60482/2695/8001/58157/57463/383/846/23237/59284/4923/22941/441509/338/5024/1261/56896/1821/9481/65078/6285/3672/1917/7345/6507/2752/2185/10439/3781/54795/79739/5563/2173/773/6…	91
GO:0030658	CC	GO:0030658	transport vesicle membrane	47/2339	204/19659	5.52562e-06	0.000115703	9.41207e-05	6860/3122/57084/7039/29106/6854/84258/6456/148281/5798/7781/1113/23025/192683/5874/9066/81615/24141/50624/6855/3113/6857/115827/23546/3135/10590/140679/3120/57030/8224/25837/2555/3119/91683/634/127833/762/5799/8448/6853/972/23208/9900/254263/3115/9143/22987	47
GO:0098686	CC	GO:0098686	hippocampal mossy fiber to CA3 synapse	14/2339	32/19659	6.37646e-06	0.000129592	0.000105419	6456/2901/7781/114/9066/2900/9465/6857/11069/1496/5575/5024/26045/107	14
GO:0098878	CC	GO:0098878	neurotransmitter receptor complex	19/2339	54/19659	7.42552e-06	0.000142529	0.000115942	3359/2901/2893/2906/2900/375567/2903/22871/59284/2904/22941/1742/27092/126129/118427/2185/2892/2895/254263	19
GO:0099146	CC	GO:0099146	intrinsic component of postsynaptic density membrane	19/2339	54/19659	7.42552e-06	0.000142529	0.000115942	2901/114798/22986/1814/1128/146395/22865/7779/2903/59284/53616/27092/57622/347731/26045/2895/254263/5800/107	19
GO:0032279	CC	GO:0032279	asymmetric synapse	65/2339	320/19659	9.87565e-06	0.000180557	0.000146877	6854/2915/88/9201/2901/5582/440073/114798/22986/1814/8514/5063/119/8927/1501/22866/2906/26052/2785/54413/9228/23542/7732/1128/146395/22865/7779/2903/22871/23237/59284/2904/22941/8224/1496/53616/5028/400745/1742/6774/27092/23229/6457/1821/57622/53335/57502/347731/27445/2185/6853/23208/2596/26045/2895/254263/5800/8831/107/409/4355/5594/4038/23043/22997	65
GO:0000794	CC	GO:0000794	condensed nuclear chromosome	28/2339	100/19659	9.92931e-06	0.000180557	0.000146877	6847/1045/6795/56158/642636/3619/701/27127/9918/23212/891/699/6853/675/317761/23397/5810/65083/3306/1111/5347/57820/171484/6118/9212/55320/641/4438	28
GO:0098563	CC	GO:0098563	intrinsic component of synaptic vesicle membrane	17/2339	46/19659	1.04998e-05	0.000186034	0.000151333	6860/57084/7781/5874/81615/6855/6857/115827/140679/57030/25837/2555/5799/6853/23208/9900/22987	17
GO:0008021	CC	GO:0008021	synaptic vesicle	42/2339	180/19659	1.22558e-05	0.000211718	0.000172226	6860/57084/6854/6456/148281/114088/7781/5414/23025/9001/192683/8927/5874/9066/81615/24141/627/7732/5037/6855/6857/2903/115827/23546/140679/57030/8224/25837/85439/1742/2555/91683/127833/5799/83992/8448/6853/23208/9900/9143/5538/22987	42
GO:0014069	CC	GO:0014069	postsynaptic density	64/2339	316/19659	1.26921e-05	0.000213909	0.000174008	6854/2915/88/9201/2901/5582/440073/114798/22986/1814/8514/5063/119/8927/1501/22866/2906/26052/2785/9228/23542/7732/1128/146395/22865/7779/2903/22871/23237/59284/2904/22941/8224/1496/53616/5028/400745/1742/6774/27092/23229/6457/1821/57622/53335/57502/347731/27445/2185/6853/23208/2596/26045/2895/254263/5800/8831/107/409/4355/5594/4038/23043/22997	64
GO:0008328	CC	GO:0008328	ionotropic glutamate receptor complex	18/2339	52/19659	1.66379e-05	0.000273733	0.000222672	2901/2893/2906/2900/375567/2903/22871/59284/2904/22941/1742/27092/126129/118427/2185/2892/2895/254263	18
GO:1902711	CC	GO:1902711	GABA-A receptor complex	10/2339	19/19659	1.85837e-05	0.000298635	0.00024293	2554/2569/2556/2563/2560/2564/55879/2565/2555/2568	10
GO:0034706	CC	GO:0034706	sodium channel complex	11/2339	23/19659	2.26948e-05	0.000356412	0.000289929	6326/6329/2901/6323/6337/6331/6332/2900/6338/6335/54795	11
GO:1902710	CC	GO:1902710	GABA receptor complex	10/2339	20/19659	3.31995e-05	0.000509797	0.000414703	2554/2569/2556/2563/2560/2564/55879/2565/2555/2568	10
GO:0060077	CC	GO:0060077	inhibitory synapse	9/2339	17/19659	4.66409e-05	0.000700628	0.000569937	375323/84966/440073/54413/57549/140679/57502/23208/22997	9
GO:0030285	CC	GO:0030285	integral component of synaptic vesicle membrane	13/2339	33/19659	5.26699e-05	0.000774359	0.000629915	6860/57084/7781/81615/6855/6857/140679/57030/2555/5799/23208/9900/22987	13
GO:0044306	CC	GO:0044306	neuron projection terminus	33/2339	138/19659	6.01852e-05	0.000866416	0.0007048	6860/2901/57657/5582/5798/5579/63923/8514/23025/8927/9066/10814/1128/5037/6855/6857/846/140679/4923/64780/1742/5024/5799/6717/7345/2752/23208/8871/3736/4919/5173/796/790	33
GO:0022839	MF	GO:0022839	ion gated channel activity	96/2222	342/17632	9.50382e-15	1.04162e-11	9.25372e-12	3359/2554/5026/6326/6261/6329/55584/259232/1080/2901/57657/1141/170850/1188/338440/30819/55799/440699/2893/2569/55107/10021/6323/785/8514/6337/6331/2556/2906/84502/3249/56923/3785/80036/6332/2900/57156/3710/3780/3745/3790/1137/2563/1180/2903/378807/8001/2560/59284/3784/57348/2564/6338/2904/441509/9132/57030/94015/63982/6335/55879/2565/1742/343450/89832/27092/10242/2555/728215/5024/1261/1187/23416…	96
GO:0022836	MF	GO:0022836	gated channel activity	97/2222	351/17632	2.00864e-14	1.10074e-11	9.77891e-12	3359/2554/5026/6326/6261/6329/55584/259232/1080/2901/57657/1141/170850/1188/338440/30819/55799/440699/2893/2569/55107/10021/6323/785/8514/6337/6331/2556/2906/84502/3249/56923/3785/80036/6332/2900/57156/3710/3780/3745/3790/1137/2563/1180/2903/378807/8001/2560/59284/3784/57348/2564/6338/2904/441509/9132/57030/94015/63982/6335/55879/2565/147798/1742/343450/89832/27092/10242/2555/728215/5024/1261/118…	97
GO:0005216	MF	GO:0005216	ion channel activity	110/2222	427/17632	6.57225e-14	2.40106e-11	2.1331e-11	3359/2554/5026/6326/6261/6329/55584/259232/1080/2901/57657/1141/170850/1188/338440/30819/55799/114780/440699/2893/2569/55107/10021/6323/55503/785/8514/6337/6331/2556/2906/84502/57419/3249/56923/3785/80036/53822/6332/2900/57156/1364/486/3710/3780/3745/3790/116369/1137/2563/1180/2903/378807/54831/8001/2560/59284/3784/57348/2564/6338/2904/441509/9132/57030/94015/57113/63982/285335/6335/55879/2565/14…	110
GO:0022838	MF	GO:0022838	substrate-specific channel activity	112/2222	442/17632	1.28458e-13	3.51976e-11	3.12695e-11	3359/2554/5026/6326/6261/6329/55584/259232/1080/2901/57657/1141/170850/1188/338440/30819/55799/114780/440699/2893/2569/55107/10021/6323/55503/785/8514/6337/6331/2556/2906/84502/57419/3249/56923/3785/80036/53822/6332/2900/57156/1364/486/3710/3780/3745/3790/116369/1137/2563/1180/2903/378807/54831/8001/2560/59284/3784/57348/2564/6338/2904/441509/9132/57030/94015/57113/63982/285335/6335/55879/2565/14…	112
GO:0015267	MF	GO:0015267	channel activity	115/2222	467/17632	4.80617e-13	1.0232e-10	9.0901e-11	3359/2554/5026/6326/6261/6329/55584/259232/1080/2901/57657/1141/170850/1188/338440/30819/55799/114780/440699/2893/2569/55107/10021/6323/55503/785/8514/6337/6331/2556/2906/84502/57419/3249/56923/3785/80036/53822/6332/2900/57156/1364/486/3710/3780/3745/3790/116369/1137/2563/1180/56666/2903/378807/54831/8001/2560/59284/3784/57348/2564/6338/2904/441509/9132/57030/94015/57113/63982/285335/6335/55879/2…	115
GO:0022803	MF	GO:0022803	passive transmembrane transporter activity	115/2222	468/17632	5.60147e-13	1.0232e-10	9.0901e-11	3359/2554/5026/6326/6261/6329/55584/259232/1080/2901/57657/1141/170850/1188/338440/30819/55799/114780/440699/2893/2569/55107/10021/6323/55503/785/8514/6337/6331/2556/2906/84502/57419/3249/56923/3785/80036/53822/6332/2900/57156/1364/486/3710/3780/3745/3790/116369/1137/2563/1180/56666/2903/378807/54831/8001/2560/59284/3784/57348/2564/6338/2904/441509/9132/57030/94015/57113/63982/285335/6335/55879/2…	115
GO:0005230	MF	GO:0005230	extracellular ligand-gated ion channel activity	29/2222	75/17632	9.87337e-09	1.54589e-06	1.37336e-06	3359/2554/5026/55584/2901/1141/2893/2569/2556/2906/2900/1137/2563/2903/8001/2560/2564/2904/441509/57030/55879/2565/89832/2555/5024/2185/2568/2892/2895	29
GO:0015276	MF	GO:0015276	ligand-gated ion channel activity	43/2222	144/17632	3.17831e-08	3.87047e-06	3.43852e-06	3359/2554/5026/6261/55584/1080/2901/1141/2893/2569/10021/6337/2556/2906/84502/2900/3710/1137/2563/2903/8001/2560/2564/6338/2904/441509/57030/55879/2565/1742/89832/2555/5024/1261/57158/2185/2568/2892/3757/2895/3709/56704/53373	43
GO:0022834	MF	GO:0022834	ligand-gated channel activity	43/2222	144/17632	3.17831e-08	3.87047e-06	3.43852e-06	3359/2554/5026/6261/55584/1080/2901/1141/2893/2569/10021/6337/2556/2906/84502/2900/3710/1137/2563/2903/8001/2560/2564/6338/2904/441509/57030/55879/2565/1742/89832/2555/5024/1261/57158/2185/2568/2892/3757/2895/3709/56704/53373	43
GO:0005254	MF	GO:0005254	chloride channel activity	28/2222	75/17632	4.33319e-08	4.74917e-06	4.21916e-06	2554/1080/1188/338440/2569/55107/2556/56923/1364/116369/2563/1180/54831/8001/2560/57348/2564/441509/57030/94015/63982/55879/2565/2555/1187/2568/25932/53405	28
GO:0005261	MF	GO:0005261	cation channel activity	75/2222	320/17632	5.29217e-08	5.27293e-06	4.68446e-06	3359/5026/6326/6261/6329/55584/259232/2901/57657/1141/170850/30819/55799/114780/440699/2893/55107/10021/6323/55503/785/8514/6337/6331/2906/84502/57419/3249/3785/80036/6332/2900/57156/3710/3780/3745/3790/1137/2903/378807/59284/3784/6338/2904/9132/57113/6335/343450/27092/10242/728215/168507/5024/1261/23416/776/60598/3779/57158/2185/3781/54795/3778/773/2892/3757/3736/117155/781/3709/54207/8911/56704…	75
GO:0015108	MF	GO:0015108	chloride transmembrane transporter activity	32/2222	100/17632	3.16395e-07	2.88974e-05	2.56724e-05	2554/6531/1080/1188/338440/2569/55107/6580/2556/375611/56923/6557/1364/116369/2563/1180/54831/8001/2560/57348/2564/441509/57030/94015/63982/55879/2565/2555/1187/2568/25932/53405	32
GO:0022824	MF	GO:0022824	transmitter-gated ion channel activity	23/2222	61/17632	5.57996e-07	4.10847e-05	3.64996e-05	3359/2554/55584/2901/1141/2893/2569/2556/2906/2900/1137/2563/2903/8001/2560/2564/2904/441509/2565/2555/2185/2892/2895	23
GO:0022835	MF	GO:0022835	transmitter-gated channel activity	23/2222	61/17632	5.57996e-07	4.10847e-05	3.64996e-05	3359/2554/55584/2901/1141/2893/2569/2556/2906/2900/1137/2563/2903/8001/2560/2564/2904/441509/2565/2555/2185/2892/2895	23
GO:0030594	MF	GO:0030594	neurotransmitter receptor activity	35/2222	117/17632	5.62291e-07	4.10847e-05	3.64996e-05	3359/2554/8416/55584/2915/2901/1141/3350/2893/1814/2569/165829/2556/2906/3358/1128/2900/11255/1137/2563/2903/8001/2560/2564/5032/2904/441509/2565/3363/89832/2555/2185/2892/3274/2895	35
GO:0046873	MF	GO:0046873	metal ion transmembrane transporter activity	92/2222	444/17632	7.74589e-07	5.30593e-05	4.71378e-05	6326/6261/6329/6531/55584/259232/2901/57657/170850/30819/55799/6511/114780/478/440699/489/7781/10021/6323/55503/785/8514/6337/480/7036/477/6580/6331/2906/84502/57419/55117/6539/3249/3785/80036/6332/6557/2900/486/3710/3780/3745/3790/7779/60482/2903/378807/6549/59284/3784/57348/57181/6338/2904/9132/57030/57113/285335/6335/487/343450/27092/10242/728215/168507/81539/23416/776/60598/3779/57158/6507/37…	92
GO:0005253	MF	GO:0005253	anion channel activity	28/2222	89/17632	2.47985e-06	0.000159877	0.000142034	2554/1080/1188/338440/2569/55107/2556/56923/1364/116369/2563/1180/54831/8001/2560/57348/2564/441509/57030/94015/63982/55879/2565/2555/1187/2568/25932/53405	28
GO:0003688	MF	GO:0003688	DNA replication origin binding	10/2222	17/17632	8.28868e-06	0.000504689	0.000448364	3329/4998/11143/4174/990/83743/4171/55388/23595/8318	10
GO:0005244	MF	GO:0005244	voltage-gated ion channel activity	47/2222	199/17632	1.25245e-05	0.000686341	0.000609744	6326/6261/6329/259232/57657/170850/1188/30819/55799/440699/55107/10021/6323/785/8514/6331/2906/3785/6332/3745/3790/1180/2903/378807/59284/3784/2904/9132/6335/343450/27092/1187/23416/776/2185/3778/25932/773/3757/3736/117155/53405/781/54207/8911/53373/783	47
GO:0022832	MF	GO:0022832	voltage-gated channel activity	47/2222	199/17632	1.25245e-05	0.000686341	0.000609744	6326/6261/6329/259232/57657/170850/1188/30819/55799/440699/55107/10021/6323/785/8514/6331/2906/3785/6332/3745/3790/1180/2903/378807/59284/3784/2904/9132/6335/343450/27092/1187/23416/776/2185/3778/25932/773/3757/3736/117155/53405/781/54207/8911/53373/783	47
GO:0008509	MF	GO:0008509	anion transmembrane transporter activity	69/2222	330/17632	1.31602e-05	0.000686838	0.000610185	2554/57084/6531/1080/1188/338440/6511/28231/2569/55107/55089/56301/6580/2556/375611/55117/6539/56923/6557/1364/116369/2563/1180/113278/54831/8001/6514/2560/57348/2564/140679/53919/220963/441509/57030/94015/63982/55879/56606/2565/10991/81796/11001/4948/2555/634/81539/124935/6519/1187/84879/23657/23428/6510/6507/83546/60386/64849/10599/89874/2568/25932/57835/53405/6574/6541/284111/6542/9213	69
