# Supplementary material for: SDImpute: A statistical block imputation method based on cell-level and gene-level information for dropouts in single-cell RNA-seq data
Source: PLoS Comput Biol. 2021 Jun 17;17(6):e1009118. doi: 10.1371/journal.pcbi.1009118 (PMC8266063; doi:10.1371/journal.pcbi.1009118)
Supplement: S7 Table — (XLSX) [file pcbi.1009118.s041.xlsx]

## Sheet: Sheet1
Enriched GO terms (p < 0.001) detected in the up-regulated genes of H1 cells in VIPER imputed data
	ONTOLOGY	ID	Description	GeneRatio	BgRatio	pvalue	p.adjust	qvalue	geneID	Count
GO:0000183	BP	GO:0000183	chromatin silencing at rDNA	22/1422	40/18493	7.77804e-15	4.22737e-11	3.97417e-11	8365/8968/554313/8370/8356/8357/8366/8352/121504/8353/8351/23411/8358/8350/8361/333932/126961/8354/8362/8363/8355/8360	22
GO:0006335	BP	GO:0006335	DNA replication-dependent nucleosome assembly	19/1422	32/18493	7.97869e-14	1.44547e-10	1.3589e-10	8365/8968/554313/8370/8356/8357/8366/8352/121504/8353/8351/8358/8350/8361/8354/8362/8363/8355/8360	19
GO:0034723	BP	GO:0034723	DNA replication-dependent nucleosome organization	19/1422	32/18493	7.97869e-14	1.44547e-10	1.3589e-10	8365/8968/554313/8370/8356/8357/8366/8352/121504/8353/8351/8358/8350/8361/8354/8362/8363/8355/8360	19
GO:0006334	BP	GO:0006334	nucleosome assembly	41/1422	146/18493	1.37946e-13	1.87434e-10	1.76208e-10	8365/4674/8968/554313/8370/8344/8341/8347/8342/8356/8357/8366/8352/121504/8353/4675/8340/8351/8970/8343/3017/8358/8350/8361/333932/126961/8354/8349/8362/8363/3007/8348/55355/4171/266812/8355/440689/3024/8339/3018/8360	41
GO:0051290	BP	GO:0051290	protein heterotetramerization	22/1422	51/18493	4.6887e-12	5.09661e-09	4.79135e-09	8365/8968/554313/8370/8356/8357/8366/8352/121504/8353/8351/972/22871/8358/8350/8361/8354/8362/8363/8355/2904/8360	22
GO:0031497	BP	GO:0031497	chromatin assembly	41/1422	166/18493	1.33231e-11	1.20685e-08	1.13457e-08	8365/4674/8968/554313/8370/8344/8341/8347/8342/8356/8357/8366/8352/121504/8353/4675/8340/8351/8970/8343/3017/8358/8350/8361/333932/126961/8354/8349/8362/8363/3007/8348/55355/4171/266812/8355/440689/3024/8339/3018/8360	41
GO:0034728	BP	GO:0034728	nucleosome organization	42/1422	181/18493	6.48934e-11	5.03851e-08	4.73673e-08	8365/4674/8968/554313/8370/8344/8341/8347/8342/8356/8357/8366/8352/121504/8353/4675/8340/8351/8970/8343/3017/8358/8350/8361/333932/126961/8354/8349/8362/8363/3007/8348/55355/4171/266812/8355/440689/3024/8339/3018/8360/4778	42
GO:0045652	BP	GO:0045652	regulation of megakaryocyte differentiation	25/1422	78/18493	3.6311e-10	2.46688e-07	2.31913e-07	8365/5196/8968/554313/8370/8356/8357/8366/3674/8352/121504/8353/8351/8850/8358/8350/8361/333932/126961/8354/8362/8363/8355/8360/4778	25
GO:0006333	BP	GO:0006333	chromatin assembly or disassembly	42/1422	192/18493	4.63125e-10	2.79676e-07	2.62925e-07	8365/4674/8968/554313/8370/8344/8341/8347/8342/8356/8357/8366/8352/121504/8353/4675/8340/8351/8970/8343/3017/8358/8350/8361/333932/126961/8354/8349/8362/8363/3007/8348/55355/4171/266812/8355/440689/3024/8339/3018/8360/4778	42
GO:0006323	BP	GO:0006323	DNA packaging	44/1422	209/18493	6.55288e-10	3.56149e-07	3.34818e-07	8365/4674/8968/554313/8370/8344/8341/8347/8342/8356/8357/8366/8352/121504/8353/4675/8340/8351/8970/8343/6847/3017/8358/8350/8361/333932/126961/8354/8349/8362/8363/3007/8348/55355/4171/9918/266812/8355/440689/113130/3024/8339/3018/8360	44
GO:0042391	BP	GO:0042391	regulation of membrane potential	70/1422	424/18493	8.32272e-10	4.11218e-07	3.86588e-07	2893/2554/3359/2556/151647/6863/6326/2901/6329/2568/22941/140730/2903/5026/477/6331/54413/55584/478/785/6511/1141/79784/88/2892/2906/55879/10021/259232/2890/343450/5366/23171/51738/89832/18/3778/2030/64208/22871/23542/30819/142/219736/9783/5764/6323/1128/857/781/4355/773/2566/254263/480/6335/375611/2564/4137/2904/2185/154/90134/885/22999/55022/3757/57657/3784/1080	70
GO:0038111	BP	GO:0038111	interleukin-7-mediated signaling pathway	15/1422	30/18493	9.28501e-10	4.20534e-07	3.95346e-07	8968/8356/8357/8352/8353/6776/8351/8358/8350/333932/126961/8354/6774/8355/1154	15
GO:0060147	BP	GO:0060147	regulation of posttranscriptional gene silencing	25/1422	83/18493	1.58014e-09	5.67641e-07	5.33642e-07	8365/8968/4613/554313/8370/8356/8357/7015/8366/8352/121504/8353/8351/8358/8350/8361/333932/126961/8354/8362/8363/6774/8355/84872/8360	25
GO:0060966	BP	GO:0060966	regulation of gene silencing by RNA	25/1422	83/18493	1.58014e-09	5.67641e-07	5.33642e-07	8365/8968/4613/554313/8370/8356/8357/7015/8366/8352/121504/8353/8351/8358/8350/8361/333932/126961/8354/8362/8363/6774/8355/84872/8360	25
GO:0098760	BP	GO:0098760	response to interleukin-7	15/1422	31/18493	1.67107e-09	5.67641e-07	5.33642e-07	8968/8356/8357/8352/8353/6776/8351/8358/8350/333932/126961/8354/6774/8355/1154	15
GO:0098761	BP	GO:0098761	cellular response to interleukin-7	15/1422	31/18493	1.67107e-09	5.67641e-07	5.33642e-07	8968/8356/8357/8352/8353/6776/8351/8358/8350/333932/126961/8354/6774/8355/1154	15
GO:0001505	BP	GO:0001505	regulation of neurotransmitter levels	60/1422	346/18493	2.00873e-09	6.42202e-07	6.03738e-07	6860/199/148281/4128/93664/590/2901/6623/5579/84258/5053/140730/2903/477/5582/9066/6857/23576/114088/6511/27445/1141/23025/6854/7779/6843/9627/9515/18/1757/635/2030/22871/5028/9783/9900/8224/26227/6582/6507/857/3350/2731/127833/5799/57539/1312/9104/8541/1191/6715/2914/223/2185/8448/6855/22999/9379/26002/5806	60
GO:0060964	BP	GO:0060964	regulation of gene silencing by miRNA	24/1422	80/18493	3.65703e-09	1.10422e-06	1.03808e-06	8365/8968/4613/554313/8370/8356/8357/8366/8352/121504/8353/8351/8358/8350/8361/333932/126961/8354/8362/8363/6774/8355/84872/8360	24
GO:0030219	BP	GO:0030219	megakaryocyte differentiation	26/1422	93/18493	4.39281e-09	1.25657e-06	1.18131e-06	8365/5196/8968/554313/8370/8356/8357/8366/3674/8352/121504/8353/5777/8351/8850/8358/8350/8361/333932/126961/8354/8362/8363/8355/8360/4778	26
GO:0050804	BP	GO:0050804	modulation of chemical synaptic transmission	67/1422	418/18493	6.59887e-09	1.79324e-06	1.68584e-06	6860/84502/6863/627/4885/590/2901/6623/22941/5579/140730/2903/794/477/23237/3710/54413/5582/9066/9465/6857/1141/4130/23025/2906/59284/5575/7779/4884/6843/2890/51738/9627/25837/9515/18/766/9001/22871/23542/6900/5028/9783/5764/57616/22986/8224/2648/3274/1959/6774/6507/999/4355/254263/4776/8541/22849/4137/2914/2904/2185/154/6855/22999/9610/114	67
GO:0099177	BP	GO:0099177	regulation of trans-synaptic signaling	67/1422	419/18493	7.2807e-09	1.88432e-06	1.77146e-06	6860/84502/6863/627/4885/590/2901/6623/22941/5579/140730/2903/794/477/23237/3710/54413/5582/9066/9465/6857/1141/4130/23025/2906/59284/5575/7779/4884/6843/2890/51738/9627/25837/9515/18/766/9001/22871/23542/6900/5028/9783/5764/57616/22986/8224/2648/3274/1959/6774/6507/999/4355/254263/4776/8541/22849/4137/2914/2904/2185/154/6855/22999/9610/114	67
GO:0060968	BP	GO:0060968	regulation of gene silencing	28/1422	115/18493	3.18826e-08	7.87644e-06	7.40469e-06	8365/8968/4613/554313/8370/8356/8357/7015/8366/8352/121504/8353/8351/23411/8358/8350/8361/333932/126961/8354/8362/8363/3007/6774/8355/3024/84872/8360	28
GO:0065004	BP	GO:0065004	protein-DNA complex assembly	46/1422	254/18493	3.97152e-08	9.38488e-06	8.82278e-06	7013/8365/4674/8968/554313/8370/117154/8344/8341/8347/8342/8356/8357/8366/8352/121504/8353/4675/8340/8351/8970/8343/3017/8358/8350/142/8361/333932/126961/8354/8349/8362/2068/23493/8363/3007/8348/55355/4171/266812/8355/440689/3024/8339/3018/8360	46
GO:0051262	BP	GO:0051262	protein tetramerization	33/1422	153/18493	4.76364e-08	1.07877e-05	1.01415e-05	25939/6261/80036/8365/10157/2203/8968/554313/8370/4143/88/8356/8357/8366/8352/121504/8353/8351/972/22871/8358/8350/8361/3251/8354/8362/8363/375611/54974/8355/2904/3834/8360	33
GO:0051291	BP	GO:0051291	protein heterooligomerization	30/1422	132/18493	5.58628e-08	1.21446e-05	1.14172e-05	6406/8365/7139/8968/554313/8370/3710/6857/1141/8356/8357/8366/8352/121504/8353/8351/3049/972/22871/8358/8350/8361/8354/8362/8363/1365/8355/2904/10320/8360	30
GO:0071103	BP	GO:0071103	DNA conformation change	49/1422	283/18493	6.31229e-08	1.31951e-05	1.24048e-05	8365/4674/8968/554313/8370/8344/8341/8347/8342/8356/8357/8366/8352/121504/8353/4675/8340/8351/8970/8343/6847/80119/3017/8358/8350/8361/333932/126961/8354/8349/8362/2068/8363/3007/8348/4176/55355/92797/4171/9918/266812/8355/641/440689/113130/3024/8339/3018/8360	49
GO:0007269	BP	GO:0007269	neurotransmitter secretion	34/1422	167/18493	1.32534e-07	2.57259e-05	2.4185e-05	6860/148281/93664/2901/6623/5579/84258/140730/5582/9066/6857/114088/27445/1141/23025/6854/7779/6843/9627/9515/22871/5028/9783/9900/8224/6582/127833/5799/8541/2914/8448/6855/22999/9379	34
GO:0099643	BP	GO:0099643	signal release from synapse	34/1422	167/18493	1.32534e-07	2.57259e-05	2.4185e-05	6860/148281/93664/2901/6623/5579/84258/140730/5582/9066/6857/114088/27445/1141/23025/6854/7779/6843/9627/9515/22871/5028/9783/9900/8224/6582/127833/5799/8541/2914/8448/6855/22999/9379	34
GO:0045653	BP	GO:0045653	negative regulation of megakaryocyte differentiation	10/1422	18/18493	1.72868e-07	3.23978e-05	3.04573e-05	8365/5196/554313/8370/8366/121504/8361/8362/8363/8360	10
GO:0097479	BP	GO:0097479	synaptic vesicle localization	33/1422	165/18493	3.11604e-07	5.64522e-05	5.3071e-05	6860/148281/93664/2901/3798/5579/26052/84258/140730/54413/5582/9066/6857/114088/27445/1141/23025/6854/6843/9515/22871/80128/5028/9783/9900/8224/127833/254263/8541/4133/8448/6855/22999	33
GO:0071824	BP	GO:0071824	protein-DNA complex subunit organization	48/1422	290/18493	3.46856e-07	6.08117e-05	5.71694e-05	7013/8365/4674/8968/554313/8370/117154/8344/8341/8347/8342/8356/8357/8366/8352/121504/8353/4675/8340/8351/8970/8343/3017/8358/8350/142/8361/333932/126961/4609/8354/8349/8362/2068/23493/8363/3007/8348/55355/4171/266812/8355/440689/3024/8339/3018/8360/4778	48
GO:0034765	BP	GO:0034765	regulation of ion transmembrane transport	66/1422	454/18493	3.74433e-07	6.35951e-05	5.97861e-05	3359/84502/6769/6326/6329/170850/22941/3785/55799/11151/477/6331/23237/54413/3790/785/88/59284/10021/259232/7779/53822/23171/5777/3778/1804/60598/338440/9001/22871/844/23542/30819/8514/6323/9132/857/781/773/146395/8291/3270/254263/56704/6335/375611/9104/5243/3306/1188/5336/2185/27035/1187/154/3750/7070/53373/65268/930/90134/3757/2669/57657/3784/1080	66
GO:0099003	BP	GO:0099003	vesicle-mediated transport in synapse	37/1422	205/18493	9.00012e-07	0.000148229	0.000139351	6860/148281/93664/2901/3798/5579/26052/84258/140730/6456/23237/54413/5582/9066/6857/114088/27445/1141/23025/6843/9515/22871/80128/273/5028/9783/9900/146395/85439/127833/254263/6620/8541/4133/8448/6855/22999	37
GO:0048167	BP	GO:0048167	regulation of synaptic plasticity	33/1422	173/18493	9.64315e-07	0.000154149	0.000144916	6860/84502/22941/140730/2903/794/23237/3710/54413/9066/4130/23025/2906/2890/22871/6900/9783/5764/57616/22986/2648/3274/1959/4355/4776/8541/22849/4137/2904/2185/6855/22999/9610	33
GO:0045637	BP	GO:0045637	regulation of myeloid cell differentiation	42/1422	248/18493	9.95159e-07	0.000154534	0.000145278	133522/8365/5196/5579/10234/920/8968/554313/8370/8600/8356/8357/8366/814/3674/8352/121504/8353/29909/8351/8850/972/8358/8350/8361/333932/126961/4609/5916/8354/8362/8363/133308/6774/3635/54681/8355/2185/3059/4254/8360/4778	42
GO:0006836	BP	GO:0006836	neurotransmitter transport	44/1422	268/18493	1.32354e-06	0.000199818	0.00018785	55117/6860/148281/93664/2901/6623/5579/84258/140730/477/8600/5582/9066/6857/114088/6511/27445/1141/23025/6854/55879/7779/6843/9627/9515/18/2030/22871/5028/9783/9900/8224/6582/6507/3350/127833/5799/8541/2914/3358/8448/6855/22999/9379	44
GO:0023061	BP	GO:0023061	signal release	64/1422	453/18493	1.53001e-06	0.000224745	0.000211284	7447/6860/148281/111/6863/93664/2901/6623/5579/1113/84258/406/140730/2645/8600/3710/5582/9066/3790/9572/6857/114088/27445/1141/23025/6696/6854/375704/54097/5798/7779/6843/51738/9627/9515/18/6447/22871/5028/9783/9900/8224/133308/6582/55512/3350/773/7425/127833/5799/668/130399/10411/8541/2914/55107/7036/3358/8448/6855/22999/9379/1080/151	64
GO:0048489	BP	GO:0048489	synaptic vesicle transport	30/1422	154/18493	1.88237e-06	0.000262325	0.000246613	6860/148281/93664/2901/3798/5579/26052/84258/140730/5582/9066/6857/114088/27445/1141/23025/6843/9515/22871/80128/5028/9783/9900/127833/254263/8541/4133/8448/6855/22999	30
GO:0097480	BP	GO:0097480	establishment of synaptic vesicle localization	30/1422	154/18493	1.88237e-06	0.000262325	0.000246613	6860/148281/93664/2901/3798/5579/26052/84258/140730/5582/9066/6857/114088/27445/1141/23025/6843/9515/22871/80128/5028/9783/9900/127833/254263/8541/4133/8448/6855/22999	30
GO:0099504	BP	GO:0099504	synaptic vesicle cycle	35/1422	195/18493	2.00819e-06	0.000272863	0.00025652	6860/148281/93664/2901/5579/26052/84258/140730/6456/54413/5582/9066/6857/114088/27445/1141/23025/6854/5575/6843/8927/9515/22871/273/5028/9783/9900/8224/85439/127833/6620/8541/8448/6855/22999	35
GO:0006342	BP	GO:0006342	chromatin silencing	24/1422	110/18493	2.52074e-06	0.000334151	0.000314137	8365/8968/554313/8370/8356/8357/8366/8352/121504/8353/8351/23411/8358/8350/8361/333932/126961/8354/8362/8363/3007/8355/3024/8360	24
GO:0045814	BP	GO:0045814	negative regulation of gene expression, epigenetic	26/1422	127/18493	3.45491e-06	0.000447082	0.000420304	8365/1789/8968/554313/8370/8356/8357/8366/8352/121504/8353/8351/23411/8358/8350/8361/333932/126961/8354/8362/8363/3007/121536/8355/3024/8360	26
GO:0016079	BP	GO:0016079	synaptic vesicle exocytosis	25/1422	123/18493	6.05531e-06	0.000765364	0.000719523	6860/148281/93664/2901/5579/84258/140730/5582/9066/6857/114088/27445/1141/23025/6843/9515/22871/5028/9783/9900/127833/8541/8448/6855/22999	25
GO:0072503	BP	GO:0072503	cellular divalent inorganic cation homeostasis	65/1422	483/18493	6.65496e-06	0.000822039	0.000772803	3932/117/6387/6261/7137/84502/111/4495/2247/6863/100133941/4501/5579/4496/920/2903/11151/794/5026/477/489/60675/4494/2785/3710/55584/23566/1043/2906/4493/7779/57419/2890/5816/5777/51738/7781/728215/9001/2846/844/159371/5028/9900/857/57181/781/773/1910/3270/797/487/56704/9104/2780/2904/5336/2841/2185/7070/53373/3358/930/2053/254428	65
GO:0000786	CC	GO:0000786	nucleosome	46/1513	106/19659	8.09791e-24	5.00451e-21	4.23649e-21	8365/8968/554313/8370/8344/8341/8347/8342/8356/8334/8357/8366/8352/8330/121504/8353/8340/8351/8970/8343/3017/85235/8358/8350/8361/333932/126961/8335/8354/8349/8362/8329/8363/3007/8348/8969/3012/8338/3013/8355/8332/440689/3024/8339/3018/8360	46
GO:0044815	CC	GO:0044815	DNA packaging complex	47/1513	114/19659	3.83312e-23	1.18443e-20	1.00266e-20	8365/8968/554313/8370/8344/8341/8347/8342/8356/8334/8357/8366/8352/8330/121504/8353/8340/8351/8970/8343/3017/85235/8358/8350/8361/333932/126961/8335/8354/8349/8362/8329/8363/3007/8348/8969/9918/3012/8338/3013/8355/8332/440689/3024/8339/3018/8360	47
GO:0032993	CC	GO:0032993	protein-DNA complex	53/1513	201/19659	7.57446e-16	1.56034e-13	1.32088e-13	7013/8365/8968/554313/8370/8344/8341/8347/8342/8356/8334/8357/7015/8366/8352/8330/121504/8353/8340/8351/8970/8343/3017/85235/8358/8350/142/4172/8361/333932/126961/8335/8354/8349/8362/8329/8363/3007/8348/92797/8969/3012/8338/3013/8355/8332/440689/3024/26471/8339/3018/8360/4778	53
GO:0000788	CC	GO:0000788	nuclear nucleosome	19/1513	38/19659	5.29714e-12	8.18407e-10	6.9281e-10	8365/8968/554313/8370/8356/8357/8366/8352/121504/8353/8351/8358/8350/8361/8354/8362/8363/8355/8360	19
GO:0097060	CC	GO:0097060	synaptic membrane	74/1513	431/19659	4.57239e-11	5.65147e-09	4.78416e-09	2893/2554/3359/84966/2556/148281/53616/93664/6326/2901/1410/2568/22941/26052/22866/140730/375323/2903/794/1272/23237/54413/5582/9066/55584/6857/6511/1141/80059/88/23025/2892/2906/55879/59284/400745/7779/286/2890/440073/9627/10505/3778/22871/8745/6900/23229/5028/1496/9783/22986/5138/3838/1128/223082/4355/146395/58512/2566/254263/1312/2564/57863/347731/386617/22849/2914/2904/114798/6855/1007/22999/…	74
GO:0098793	CC	GO:0098793	presynapse	79/1513	482/19659	1.04918e-10	1.08065e-08	9.1481e-09	6860/3359/84966/148281/55964/192683/627/93664/6326/2901/5579/26052/84258/140730/2903/794/6456/1272/54413/5582/9066/6857/114088/5414/6511/27445/1141/64780/23025/6854/5798/6843/2890/8927/9627/25837/115827/7781/83992/9001/2030/22871/8745/273/8514/5028/1496/9783/5764/9900/8224/5138/133308/1128/6582/223082/85439/127833/5799/9912/6457/6620/8871/8541/57863/9143/386617/24141/2914/8448/4747/6855/1007/885/…	79
GO:1990351	CC	GO:1990351	transporter complex	61/1513	333/19659	1.65282e-10	1.20748e-08	1.02217e-08	2893/2554/3359/2556/6261/6326/2901/6329/2568/6337/170850/22941/3785/55799/1364/2903/57348/477/6331/3790/55584/478/785/1141/2892/2906/55879/59284/10021/2890/89832/118427/3778/1804/22871/30819/94015/6900/8514/6323/126129/9132/781/773/487/2566/254263/480/6335/2564/5193/3306/1188/2904/55107/2185/1187/3750/3757/3784/1080	61
GO:1902495	CC	GO:1902495	transmembrane transporter complex	60/1513	325/19659	1.69115e-10	1.20748e-08	1.02217e-08	2893/2554/3359/2556/6261/6326/2901/6329/2568/6337/170850/22941/3785/55799/1364/2903/57348/477/6331/3790/55584/478/785/1141/2892/2906/55879/59284/10021/2890/89832/118427/3778/1804/22871/30819/94015/6900/8514/6323/126129/9132/781/773/487/2566/254263/480/6335/2564/3306/1188/2904/55107/2185/1187/3750/3757/3784/1080	60
GO:0034702	CC	GO:0034702	ion channel complex	57/1513	301/19659	1.75847e-10	1.20748e-08	1.02217e-08	2893/2554/3359/2556/6261/6326/2901/6329/2568/6337/170850/22941/3785/55799/1364/2903/57348/6331/3790/55584/785/1141/2892/2906/55879/59284/10021/2890/89832/118427/3778/1804/22871/30819/94015/6900/8514/6323/126129/9132/781/773/487/2566/254263/6335/2564/3306/1188/2904/55107/2185/1187/3750/3757/3784/1080	57
GO:0098984	CC	GO:0098984	neuron to neuron synapse	58/1513	342/19659	9.16013e-09	5.66096e-07	4.7922e-07	119/9201/53616/2901/1410/22941/26052/22866/2903/5063/6456/23237/2785/54413/5582/9066/9465/1501/6857/27445/88/6854/2906/59284/400745/5575/7779/2890/8927/440073/7781/22871/23542/2596/23229/8514/5028/1496/22986/8224/1128/6774/4355/146395/58512/4744/254263/9912/6457/347731/53335/22849/2904/4133/2185/114798/9228/114	58
GO:0098978	CC	GO:0098978	glutamatergic synapse	58/1513	350/19659	2.15797e-08	1.21239e-06	1.02632e-06	79012/6860/3359/148281/4885/53616/93664/6326/2901/84152/63827/26052/22866/2903/5063/11151/6456/23237/54413/9066/6857/6511/88/23025/6854/814/59284/5575/4884/6843/2890/8927/51738/7781/83992/22871/8745/5028/22986/9900/8224/3838/126129/1128/6774/999/146395/58512/254263/3556/26280/9912/6457/8541/347731/2185/114798/114	58
GO:0030658	CC	GO:0030658	transport vesicle membrane	40/1513	204/19659	3.33367e-08	1.71684e-06	1.45336e-06	29106/6860/3122/148281/192683/1113/84258/6456/9066/6857/3113/23025/50624/6854/5798/6843/2890/7039/25837/115827/972/7781/3120/273/9900/8224/133308/3115/127833/5799/762/254263/83988/9143/24141/3119/8448/6855/81615/4135	40
GO:0045211	CC	GO:0045211	postsynaptic membrane	53/1513	322/19659	1.08841e-07	5.0378e-06	4.26467e-06	2893/2554/3359/84966/2556/53616/93664/2901/2568/22941/26052/22866/375323/2903/1272/23237/54413/55584/1141/80059/88/2892/2906/55879/59284/400745/7779/286/2890/440073/10505/3778/22871/6900/23229/5028/1496/22986/3838/1128/146395/58512/2566/254263/1312/2564/347731/386617/22849/2904/114798/1007/9228	53
GO:0099572	CC	GO:0099572	postsynaptic specialization	55/1513	340/19659	1.14125e-07	5.0378e-06	4.26467e-06	119/9201/2554/2556/53616/2901/1410/22941/26052/22866/2903/5063/23237/2785/5582/1501/55584/27445/1141/88/6854/2906/59284/400745/7779/2890/8927/440073/22871/23542/2596/23229/8514/5028/1496/22986/8224/3838/1128/6774/4355/146395/58512/4744/254263/9912/6457/347731/53335/22849/2904/4133/2185/114798/9228	55
GO:0034703	CC	GO:0034703	cation channel complex	40/1513	219/19659	2.46514e-07	1.01564e-05	8.59772e-06	2893/3359/6261/6326/2901/6329/6337/170850/3785/55799/2903/6331/3790/785/2892/2906/59284/10021/2890/118427/3778/1804/22871/30819/6900/8514/6323/126129/9132/781/773/487/254263/6335/3306/2904/2185/3750/3757/3784	40
GO:0032279	CC	GO:0032279	asymmetric synapse	51/1513	320/19659	5.21541e-07	2.01445e-05	1.7053e-05	119/9201/53616/2901/1410/22941/26052/22866/2903/5063/23237/2785/54413/5582/1501/27445/88/6854/2906/59284/400745/7779/2890/8927/440073/22871/23542/2596/23229/8514/5028/1496/22986/8224/1128/6774/4355/146395/58512/4744/254263/9912/6457/347731/53335/22849/2904/4133/2185/114798/9228	51
GO:0014069	CC	GO:0014069	postsynaptic density	50/1513	316/19659	8.37696e-07	3.04527e-05	2.57792e-05	119/9201/53616/2901/1410/22941/26052/22866/2903/5063/23237/2785/5582/1501/27445/88/6854/2906/59284/400745/7779/2890/8927/440073/22871/23542/2596/23229/8514/5028/1496/22986/8224/1128/6774/4355/146395/58512/4744/254263/9912/6457/347731/53335/22849/2904/4133/2185/114798/9228	50
GO:0030672	CC	GO:0030672	synaptic vesicle membrane	23/1513	102/19659	2.27649e-06	7.03436e-05	5.95483e-05	6860/148281/192683/6456/9066/6857/23025/6854/6843/25837/115827/7781/273/9900/8224/133308/127833/5799/9143/24141/8448/6855/81615	23
GO:0099501	CC	GO:0099501	exocytic vesicle membrane	23/1513	102/19659	2.27649e-06	7.03436e-05	5.95483e-05	6860/148281/192683/6456/9066/6857/23025/6854/6843/25837/115827/7781/273/9900/8224/133308/127833/5799/9143/24141/8448/6855/81615	23
GO:0099634	CC	GO:0099634	postsynaptic specialization membrane	23/1513	102/19659	2.27649e-06	7.03436e-05	5.95483e-05	2554/2556/53616/2901/22866/2903/23237/55584/1141/88/2906/59284/7779/2890/22871/22986/3838/1128/146395/254263/347731/2904/114798	23
GO:0008021	CC	GO:0008021	synaptic vesicle	33/1513	180/19659	2.48072e-06	7.3004e-05	6.18004e-05	6860/148281/192683/627/2903/6456/9066/6857/114088/5414/23025/6854/6843/2890/8927/9627/25837/115827/7781/83992/9001/273/9900/8224/133308/85439/127833/5799/9143/24141/8448/6855/81615	33
GO:0070382	CC	GO:0070382	exocytic vesicle	35/1513	197/19659	2.63186e-06	7.39314e-05	6.25854e-05	6860/148281/192683/627/84258/2903/6456/9066/6857/114088/5414/23025/6854/6843/2890/8927/201294/9627/25837/115827/7781/83992/9001/273/9900/8224/133308/85439/127833/5799/9143/24141/8448/6855/81615	35
GO:0030133	CC	GO:0030133	transport vesicle	55/1513	381/19659	4.47564e-06	0.000120258	0.000101803	29106/6860/3122/148281/192683/627/1113/84258/2903/6456/9066/6857/114088/3113/5414/23025/50624/6854/84417/5798/4884/6843/2890/7039/8927/201294/9627/25837/115827/972/7781/83992/9001/3120/273/261729/9900/8224/133308/3115/7425/85439/127833/5799/762/254263/83988/9143/24141/3119/8448/6855/8269/81615/4135	55
GO:0098831	CC	GO:0098831	presynaptic active zone cytoplasmic component	8/1513	16/19659	8.8756e-06	0.000222492	0.000188347	140730/27445/23025/8927/1496/9783/8541/22999	8
GO:0098878	CC	GO:0098878	neurotransmitter receptor complex	15/1513	54/19659	9.0005e-06	0.000222492	0.000188347	2893/3359/2901/22941/2903/2892/2906/59284/2890/118427/22871/126129/254263/2904/2185	15
GO:0099240	CC	GO:0099240	intrinsic component of synaptic membrane	30/1513	166/19659	9.39174e-06	0.000223234	0.000188975	2554/3359/2556/148281/53616/6326/2901/2903/1272/54413/9066/55584/6511/1141/59284/7779/2890/22871/8745/6900/5028/22986/1128/146395/254263/57863/347731/114798/1007/114	30
GO:0000790	CC	GO:0000790	nuclear chromatin	52/1513	369/19659	1.59979e-05	0.000361531	0.000306048	10622/27022/8365/132625/51412/8968/554313/8370/9572/8356/8334/8357/8366/8352/8330/121504/8353/1869/367/8351/6877/11143/23411/85235/8358/8350/8361/4609/5916/8335/8354/157570/8362/8329/23493/8363/2648/3007/6774/8193/8969/3012/8338/146956/3013/8355/8332/113130/3024/10320/7068/8360	52
GO:0099699	CC	GO:0099699	integral component of synaptic membrane	28/1513	154/19659	1.638e-05	0.000361531	0.000306048	2554/3359/2556/148281/53616/6326/2901/2903/54413/9066/55584/6511/1141/59284/7779/2890/22871/8745/5028/22986/1128/146395/254263/57863/347731/114798/1007/114	28
GO:0008328	CC	GO:0008328	ionotropic glutamate receptor complex	14/1513	52/19659	2.63004e-05	0.00056047	0.000474457	2893/2901/22941/2903/2892/2906/59284/2890/118427/22871/126129/254263/2904/2185	14
GO:0099060	CC	GO:0099060	integral component of postsynaptic specialization membrane	17/1513	74/19659	3.59485e-05	0.000717175	0.000607113	2554/2556/53616/2901/2903/55584/1141/59284/7779/2890/22871/22986/1128/146395/254263/347731/114798	17
GO:0031225	CC	GO:0031225	anchored component of membrane	29/1513	169/19659	3.59748e-05	0.000717175	0.000607113	84966/64180/100133941/63827/2675/257194/256710/4023/27076/1272/4978/50863/27293/1043/25837/115827/2719/6900/7007/64386/1944/762/4326/1800/419/1942/11126/7070/83546	29
GO:0042734	CC	GO:0042734	presynaptic membrane	28/1513	161/19659	3.79822e-05	0.00073353	0.000620958	3359/84966/93664/6326/2901/140730/2903/1272/9066/6857/6511/1141/23025/9627/8745/5028/1496/9783/5138/1128/223082/57863/386617/2914/6855/1007/22999/114	28
GO:0098839	CC	GO:0098839	postsynaptic density membrane	17/1513	75/19659	4.31895e-05	0.000808822	0.000684696	53616/2901/22866/2903/23237/88/2906/59284/7779/2890/22986/1128/146395/254263/347731/2904/114798	17
GO:0022839	MF	GO:0022839	ion gated channel activity	62/1433	342/17632	1.50671e-09	1.47808e-06	1.36397e-06	2893/2554/3359/2556/6261/84502/80036/6326/2901/6329/2568/6337/170850/3785/55799/2903/57348/5026/6331/3710/3790/55584/785/1141/2892/2906/55879/59284/10021/259232/2890/343450/89832/3778/728215/338440/30819/94015/8514/6323/3249/9132/781/773/2566/56704/6335/83988/2564/1188/2904/55107/2185/27035/1187/3750/53373/90134/3757/57657/3784/1080	62
GO:0022836	MF	GO:0022836	gated channel activity	62/1433	351/17632	4.29576e-09	2.10707e-06	1.9444e-06	2893/2554/3359/2556/6261/84502/80036/6326/2901/6329/2568/6337/170850/3785/55799/2903/57348/5026/6331/3710/3790/55584/785/1141/2892/2906/55879/59284/10021/259232/2890/343450/89832/3778/728215/338440/30819/94015/8514/6323/3249/9132/781/773/2566/56704/6335/83988/2564/1188/2904/55107/2185/27035/1187/3750/53373/90134/3757/57657/3784/1080	62
GO:0005216	MF	GO:0005216	ion channel activity	70/1433	427/17632	1.10634e-08	3.61773e-06	3.33843e-06	2893/2554/3359/2556/6261/84502/80036/6326/2901/6329/2568/6337/170850/3785/55799/1364/2903/57348/5026/6331/3710/3790/55584/785/1141/2892/2906/55879/59284/10021/259232/57419/53822/2890/343450/89832/3778/60598/728215/338440/30819/114780/94015/8514/6323/3249/5138/9132/781/773/2566/56704/6335/83959/285335/83988/2564/1188/2904/55107/2185/1187/3750/53373/90134/51393/3757/57657/3784/1080	70
GO:0022838	MF	GO:0022838	substrate-specific channel activity	70/1433	442/17632	4.60191e-08	1.12862e-05	1.04148e-05	2893/2554/3359/2556/6261/84502/80036/6326/2901/6329/2568/6337/170850/3785/55799/1364/2903/57348/5026/6331/3710/3790/55584/785/1141/2892/2906/55879/59284/10021/259232/57419/53822/2890/343450/89832/3778/60598/728215/338440/30819/114780/94015/8514/6323/3249/5138/9132/781/773/2566/56704/6335/83959/285335/83988/2564/1188/2904/55107/2185/1187/3750/53373/90134/51393/3757/57657/3784/1080	70
GO:0015267	MF	GO:0015267	channel activity	72/1433	467/17632	8.91555e-08	1.58956e-05	1.46684e-05	2893/2554/3359/2556/6261/84502/80036/6326/2901/6329/2568/6337/170850/3785/55799/1364/2903/57348/5026/6331/3710/3790/55584/785/1141/2892/2906/55879/59284/10021/259232/57419/53822/2890/343450/89832/3778/60598/728215/338440/30819/114780/94015/8514/6323/3249/5138/9132/781/773/2566/56704/6335/83959/285335/83988/2564/1188/2904/84134/55107/2185/27035/1187/3750/53373/90134/51393/3757/57657/3784/1080	72
GO:0022803	MF	GO:0022803	passive transmembrane transporter activity	72/1433	468/17632	9.72211e-08	1.58956e-05	1.46684e-05	2893/2554/3359/2556/6261/84502/80036/6326/2901/6329/2568/6337/170850/3785/55799/1364/2903/57348/5026/6331/3710/3790/55584/785/1141/2892/2906/55879/59284/10021/259232/57419/53822/2890/343450/89832/3778/60598/728215/338440/30819/114780/94015/8514/6323/3249/5138/9132/781/773/2566/56704/6335/83959/285335/83988/2564/1188/2904/84134/55107/2185/27035/1187/3750/53373/90134/51393/3757/57657/3784/1080	72
GO:0005261	MF	GO:0005261	cation channel activity	53/1433	320/17632	4.79249e-07	6.71634e-05	6.19781e-05	2893/3359/6261/84502/80036/6326/2901/6329/6337/170850/3785/55799/2903/5026/6331/3710/3790/55584/785/1141/2892/2906/59284/10021/259232/57419/2890/343450/3778/60598/728215/30819/114780/8514/6323/3249/5138/9132/781/773/56704/6335/83959/2904/55107/2185/3750/53373/90134/51393/3757/57657/3784	53
GO:0046873	MF	GO:0046873	metal ion transmembrane transporter activity	65/1433	444/17632	2.37205e-06	0.000290873	0.000268416	55117/6261/6557/84502/80036/6326/2901/6329/6337/170850/3785/55799/2903/57348/477/489/6331/3710/3790/55584/478/785/6511/2906/59284/10021/259232/7779/57419/343450/7781/3778/60598/728215/30819/114780/8514/64849/6323/3249/5138/9132/133308/8671/6507/57181/781/773/487/56704/480/6335/83959/285335/2904/7036/3750/53373/254428/90134/51393/3757/57657/3784/284111	65
GO:0005544	MF	GO:0005544	calcium-dependent phospholipid binding	16/1433	53/17632	2.74344e-06	0.000299035	0.000275949	8605/6860/148281/151835/8416/84258/9066/6857/27445/27132/131034/83850/8291/127833/5321/8448	16
GO:0015276	MF	GO:0015276	ligand-gated ion channel activity	29/1433	144/17632	4.10687e-06	0.000366258	0.000337982	2893/2554/3359/2556/6261/84502/2901/2568/6337/2903/5026/3710/55584/1141/2892/2906/55879/10021/2890/89832/2566/56704/83988/2564/2904/2185/53373/3757/1080	29
GO:0022834	MF	GO:0022834	ligand-gated channel activity	29/1433	144/17632	4.10687e-06	0.000366258	0.000337982	2893/2554/3359/2556/6261/84502/2901/2568/6337/2903/5026/3710/55584/1141/2892/2906/55879/10021/2890/89832/2566/56704/83988/2564/2904/2185/53373/3757/1080	29
GO:0005230	MF	GO:0005230	extracellular ligand-gated ion channel activity	19/1433	75/17632	6.01916e-06	0.000492066	0.000454077	2893/2554/3359/2556/2901/2568/2903/5026/55584/1141/2892/2906/55879/2890/89832/2566/2564/2904/2185	19
GO:0005244	MF	GO:0005244	voltage-gated ion channel activity	35/1433	199/17632	1.08456e-05	0.000759969	0.000701297	6261/6326/6329/170850/3785/55799/2903/6331/3790/785/2906/59284/10021/259232/343450/3778/30819/8514/6323/9132/781/773/6335/1188/2904/55107/2185/27035/1187/3750/53373/90134/3757/57657/3784	35
GO:0022832	MF	GO:0022832	voltage-gated channel activity	35/1433	199/17632	1.08456e-05	0.000759969	0.000701297	6261/6326/6329/170850/3785/55799/2903/6331/3790/785/2906/59284/10021/259232/343450/3778/30819/8514/6323/9132/781/773/6335/1188/2904/55107/2185/27035/1187/3750/53373/90134/3757/57657/3784	35
