# Supplementary material for: SDImpute: A statistical block imputation method based on cell-level and gene-level information for dropouts in single-cell RNA-seq data
Source: PLoS Comput Biol. 2021 Jun 17;17(6):e1009118. doi: 10.1371/journal.pcbi.1009118 (PMC8266063; doi:10.1371/journal.pcbi.1009118)
Supplement: S8 Table — (XLSX) [file pcbi.1009118.s042.xlsx]

## Sheet: Sheet1
Enriched GO terms (p < 0.001) detected in the up-regulated genes of H1 cells in DCA imputed data
	ONTOLOGY	ID	Description	GeneRatio	BgRatio	pvalue	p.adjust	qvalue	geneID	Count
GO:0006260	BP	GO:0006260	DNA replication	69/2058	268/18493	1.39892e-11	8.15009e-08	7.44665e-08	4174/4998/11143/6240/4176/1663/4171/2736/51053/5111/144455/898/79733/5932/11198/25939/641/8317/5422/6118/64785/5985/5983/50484/672/675/4678/9837/5557/6119/7486/11200/55388/51514/9156/4173/92797/157570/10714/6241/63901/83743/7013/1763/80010/80119/4172/990/5427/1111/23595/5984/10036/8318/10926/10735/55159/79075/10721/116028/51659/11169/2735/983/10638/7156/80174/56953/4142	69
GO:0006261	BP	GO:0006261	DNA-dependent DNA replication	44/2058	148/18493	5.51633e-10	1.60691e-06	1.46822e-06	4174/4998/4176/1663/4171/51053/5111/144455/898/79733/25939/641/8317/5422/6118/64785/5985/5983/50484/675/9837/5557/6119/7486/11200/55388/4173/92797/10714/7013/1763/4172/990/5427/23595/5984/8318/10735/55159/79075/10721/51659/11169/80174	44
GO:0042391	BP	GO:0042391	regulation of membrane potential	89/2058	424/18493	2.07782e-09	4.03513e-06	3.68686e-06	2554/2556/54413/9699/3781/4355/1829/3359/142/25/5366/2893/9631/2569/57502/1525/6335/477/23327/343450/288/22941/6863/2895/10052/2030/5530/6334/6329/57657/55584/2901/140730/785/6323/6511/1141/1080/4985/5026/1128/27092/6326/18/3745/2563/8001/1137/5024/1180/4887/23542/2560/9722/480/88/10021/116369/2892/478/9481/23416/776/2555/153/3778/3736/6331/2902/23415/54831/5023/2567/2741/51738/1812/170572/115019…	89
GO:0060078	BP	GO:0060078	regulation of postsynaptic membrane potential	40/2058	139/18493	9.31781e-09	1.35714e-05	1.24e-05	2554/2556/54413/9699/4355/2893/2569/57502/22941/2895/2030/5530/55584/2901/1141/5026/1128/18/2563/8001/1137/5024/4887/23542/2560/2892/2555/153/3736/2902/5023/2567/2741/51738/1742/6547/22953/50944/1815/266743	40
GO:0001505	BP	GO:0001505	regulation of neurotransmitter levels	74/2058	346/18493	2.07868e-08	2.42207e-05	2.21302e-05	2824/223/9699/5028/2618/6507/3326/6470/148281/23657/81539/127833/2752/2731/477/26227/3067/93664/9900/23025/384/9581/27445/5037/1191/5740/6860/57539/2030/5579/6857/132949/6542/2914/6472/5053/84258/2901/3350/140730/23576/6531/6511/1814/1141/6854/8224/107/18/1137/140679/10814/9722/6855/4129/23208/776/2555/9379/121278/8448/5023/7915/1812/6582/51733/6861/11255/415117/8541/5153/1621/1815/84446	74
GO:0006836	BP	GO:0006836	neurotransmitter transport	61/2058	268/18493	3.41547e-08	3.31642e-05	3.03018e-05	2824/9699/5028/6507/148281/23657/81539/127833/2752/477/93664/9900/23025/9581/27445/6539/55117/6860/2030/5579/6857/57084/8600/2914/84258/2901/3350/140730/6531/6511/1814/1141/6854/8224/107/18/1137/140679/10814/6855/4129/23208/3358/1392/776/2555/9379/6538/8448/5023/1812/22987/6582/6861/11255/415117/8541/246213/1815/388662/84446	61
GO:0071103	BP	GO:0071103	DNA conformation change	63/2058	283/18493	4.93351e-08	4.10609e-05	3.75169e-05	55320/4176/1663/4171/11339/64946/9733/7153/9918/2966/641/6118/64151/4674/23397/4678/55355/9837/7486/1616/6732/3070/4173/8438/92797/83743/25788/1763/23310/79172/80119/54892/113130/4675/64105/10036/8318/51659/891/4869/6847/8362/983/8364/3024/5619/7156/132243/8365/8358/8354/8340/83983/8361/255626/8352/8294/333932/126961/8342/128312/8368/23569	63
GO:0015844	BP	GO:0015844	monoamine transport	28/2058	88/18493	1.51133e-07	9.38439e-05	8.57442e-05	2824/5028/148281/127833/6860/6857/84258/3350/1113/6531/1814/1141/26281/18/3745/1137/4887/4129/23208/1392/64805/5023/120796/1812/6861/11255/120793/1815	28
GO:0006364	BP	GO:0006364	rRNA processing	49/2058	205/18493	1.5432e-07	9.38439e-05	8.57442e-05	25879/10607/50628/55720/64965/55759/23411/57602/10528/9188/26156/23016/55127/28987/84135/54663/23195/117246/10885/81875/84128/131870/27340/8602/4839/56915/65083/10813/64216/23076/10171/79954/9221/8568/23160/51602/25926/54881/134430/55226/84154/23404/1736/54555/92856/10969/23212/79922/92345	49
GO:0000280	BP	GO:0000280	nuclear division	82/2058	416/18493	1.61078e-07	9.38439e-05	8.57442e-05	259266/11130/11004/5347/9184/152185/79598/9787/898/10459/3619/4288/7153/9918/9493/641/6118/64151/9928/23397/81930/9585/80218/79616/57820/9639/11200/56154/3832/9735/1063/7272/7013/84930/25788/23310/80010/5037/990/9700/113130/699/701/1111/9212/64682/3835/79866/84101/5810/10735/84722/79075/891/10615/55143/1618/4085/5139/6847/56155/1164/2175/23212/283489/10419/85417/10403/1814/8900/84944/400629/49455…	82
GO:0006520	BP	GO:0006520	cellular amino acid metabolic process	67/2058	324/18493	3.58262e-07	0.000187212	0.000171054	16/3620/92292/2618/23428/51520/10056/9521/6507/4947/51540/4522/4507/586/89874/22929/29968/4552/6470/23657/6611/2639/2752/51582/2731/51268/23057/26227/3067/790/92935/440/384/10157/124454/1159/23395/2058/55278/5471/3376/548596/6897/27034/9945/132949/6542/6472/5053/1036/27165/23576/1428/84680/84842/4143/18/1160/3034/374569/121278/7915/10841/7299/51733/2875/23569	67
GO:0044786	BP	GO:0044786	cell cycle DNA replication	22/2058	62/18493	3.85606e-07	0.000187212	0.000171054	51053/5111/144455/79733/8317/5422/6118/5985/5983/675/9837/5557/6119/11200/10714/7013/1763/23595/5984/8318/10735/80174	22
GO:0042254	BP	GO:0042254	ribosome biogenesis	60/2058	282/18493	5.31164e-07	0.000238043	0.000217498	25879/10607/50628/55720/55003/64965/55759/51388/9816/23411/57602/10528/4927/9188/26156/23016/7514/55127/22868/28987/84135/54663/23195/117246/10885/81875/84128/131870/27340/8602/4839/56915/65083/10813/64216/51491/23076/10171/79954/9221/55153/8568/23160/51602/6059/25926/54881/134430/55226/84154/23404/1736/54555/92856/4869/10969/23212/79922/92345/26609	60
GO:0034470	BP	GO:0034470	ncRNA processing	74/2058	376/18493	6.81337e-07	0.000281566	0.000257264	16/91801/25879/10607/50628/55720/54517/84881/64965/55759/23411/57602/10528/9188/26156/23016/55127/28987/22929/84135/51605/10785/54663/23195/117246/10885/134637/81875/84128/114034/131870/55250/54974/27340/8602/4839/56915/65083/116461/10940/10813/10978/64118/64216/92105/10799/25821/83480/23076/10171/79954/9221/8568/23160/57570/51602/25926/54881/134430/55226/84154/23404/1736/54555/389421/92856/55039…	74
GO:0016072	BP	GO:0016072	rRNA metabolic process	53/2058	240/18493	7.24938e-07	0.000281566	0.000257264	4691/25879/10607/84172/50628/55720/64965/1663/55759/23411/57602/10528/9188/26156/23016/55127/28987/84135/54663/23195/117246/10885/81875/84128/131870/2976/27340/8602/4839/56915/65083/10813/64216/23076/10171/79954/9221/8568/23160/51602/25926/54881/134430/55226/84154/23404/1736/54555/92856/10969/23212/79922/92345	53
GO:0050804	BP	GO:0050804	modulation of chemical synaptic transmission	80/2058	418/18493	7.92545e-07	0.000288585	0.000263678	999/54413/9699/5028/9465/4355/6507/25/6774/23657/7804/57502/2752/477/5594/22941/6863/4884/2895/23025/9581/6860/6900/5530/5579/6857/2648/766/2914/2901/9001/5575/140730/6285/1814/1141/11170/8224/57616/114/107/27092/10590/18/3745/1137/5024/4887/23542/10814/6855/27091/392862/347730/23208/1392/2900/776/8831/22986/4885/729956/2902/952/5023/89780/2917/51738/1812/1742/6547/4915/29882/8541/50944/1815/5749…	80
GO:0099177	BP	GO:0099177	regulation of trans-synaptic signaling	80/2058	419/18493	8.75004e-07	0.000299869	0.000273987	999/54413/9699/5028/9465/4355/6507/25/6774/23657/7804/57502/2752/477/5594/22941/6863/4884/2895/23025/9581/6860/6900/5530/5579/6857/2648/766/2914/2901/9001/5575/140730/6285/1814/1141/11170/8224/57616/114/107/27092/10590/18/3745/1137/5024/4887/23542/10814/6855/27091/392862/347730/23208/1392/2900/776/8831/22986/4885/729956/2902/952/5023/89780/2917/51738/1812/1742/6547/4915/29882/8541/50944/1815/5749…	80
GO:0006302	BP	GO:0006302	double-strand break repair	52/2058	236/18493	9.87725e-07	0.000308832	0.000282177	55183/1663/7913/10459/142/119392/5932/25939/641/8317/5422/6118/672/675/5591/131870/2187/6119/7486/11200/56154/4436/10635/9156/8438/92797/157570/51366/79728/25788/1763/22909/80010/113130/1111/4968/51444/8318/55159/10721/116028/51659/2305/8362/27339/55010/8364/8365/135458/8361/8294/8368	52
GO:0033260	BP	GO:0033260	nuclear DNA replication	19/2058	51/18493	1.00718e-06	0.000308832	0.000282177	51053/5111/8317/5422/6118/5985/5983/675/9837/5557/6119/11200/10714/7013/1763/23595/5984/8318/80174	19
GO:0032200	BP	GO:0032200	telomere organization	41/2058	170/18493	1.2084e-06	0.000347652	0.000317646	167227/328/55183/5111/898/26354/142/641/5422/3326/6118/5985/5983/5570/5591/5557/6119/7486/4609/5594/9156/10714/7013/1763/80119/9212/5984/55226/1736/8362/8364/8365/8358/7015/8354/92345/135458/8361/8352/8294/8368	41
GO:0050433	BP	GO:0050433	regulation of catecholamine secretion	21/2058	61/18493	1.25312e-06	0.000347652	0.000317646	5028/148281/127833/6860/6857/84258/1113/1814/1141/26281/18/3745/1137/4887/23208/1392/64805/120796/6861/11255/120793	21
GO:0051937	BP	GO:0051937	catecholamine transport	24/2058	76/18493	1.33851e-06	0.000354462	0.000323869	5028/148281/127833/6860/6857/84258/1113/6531/1814/1141/26281/18/3745/1137/4887/23208/1392/64805/120796/1812/6861/11255/120793/1815	24
GO:0140014	BP	GO:0140014	mitotic nuclear division	58/2058	277/18493	1.40896e-06	0.000354723	0.000324107	11130/11004/5347/9184/152185/79598/9787/898/10459/3619/4288/9918/9493/64151/9928/23397/81930/9585/80218/79616/9639/11200/3832/9735/1063/7272/23310/5037/990/9700/113130/699/701/1111/9212/64682/3835/79866/84101/10735/84722/79075/891/10615/55143/4085/56155/23212/283489/10419/85417/10403/1814/8900/4605/79935/3834/645121	58
GO:0098813	BP	GO:0098813	nuclear chromosome segregation	55/2058	258/18493	1.46127e-06	0.000354723	0.000324107	11130/11004/1663/5347/9184/152185/9787/898/10459/1894/3619/7153/9918/9493/641/64151/9928/23397/81930/81610/80218/57820/56154/157570/1063/7272/7013/55920/23310/80010/990/9700/113130/699/701/9212/64682/3835/84101/10735/84722/79075/116028/891/10615/55143/4085/6847/56155/23212/283489/10403/84944/56158/3834	55
GO:0006323	BP	GO:0006323	DNA packaging	47/2058	209/18493	1.76869e-06	0.000412177	0.000376602	55320/4171/11339/64946/9733/7153/9918/64151/4674/23397/4678/55355/1616/6732/3070/83743/23310/79172/54892/113130/4675/64105/10036/891/4869/6847/8362/983/8364/3024/5619/132243/8365/8358/8354/8340/83983/8361/255626/8352/8294/333932/126961/8342/128312/8368/23569	47
GO:0042053	BP	GO:0042053	regulation of dopamine metabolic process	11/2058	20/18493	2.03514e-06	0.000439138	0.000401236	3251/6870/3350/6531/1141/18/4129/3684/1812/5153/1815	11
GO:0042069	BP	GO:0042069	regulation of catecholamine metabolic process	11/2058	20/18493	2.03514e-06	0.000439138	0.000401236	3251/6870/3350/6531/1141/18/4129/3684/1812/5153/1815	11
GO:0050432	BP	GO:0050432	catecholamine secretion	21/2058	63/18493	2.28089e-06	0.000474589	0.000433627	5028/148281/127833/6860/6857/84258/1113/1814/1141/26281/18/3745/1137/4887/23208/1392/64805/120796/6861/11255/120793	21
GO:0051952	BP	GO:0051952	regulation of amine transport	27/2058	94/18493	2.38632e-06	0.000479403	0.000438026	5028/148281/127833/477/9900/6860/6857/84258/1113/1814/1141/26281/18/3745/1137/4887/23208/1392/10991/64805/2917/120796/1812/6861/11255/120793/1815	27
GO:0007193	BP	GO:0007193	adenylate cyclase-inhibiting G protein-coupled receptor signaling pathway	26/2058	89/18493	2.5756e-06	0.000500182	0.000457012	108/5028/11245/111/2914/3350/10419/1814/2358/4985/1128/114/107/4887/846/4543/346562/64805/2917/120796/3355/3361/11255/1325/120793/1815	26
GO:0000723	BP	GO:0000723	telomere maintenance	38/2058	157/18493	2.6679e-06	0.000501393	0.000458118	167227/328/55183/5111/898/26354/142/641/5422/3326/6118/5985/5983/5570/5591/5557/6119/7486/4609/5594/9156/10714/7013/1763/80119/9212/5984/55226/1736/8362/8364/8365/7015/92345/135458/8361/8294/8368	38
GO:0099504	BP	GO:0099504	synaptic vesicle cycle	44/2058	195/18493	3.39771e-06	0.000618595	0.000565204	54413/9699/5028/148281/9373/127833/57502/93664/9900/23025/9581/27445/6860/5579/6857/57084/84258/2901/6456/85439/5575/8927/140730/11069/1141/6854/8224/107/1137/140679/10814/6855/23208/776/8448/5023/89780/1812/6620/6861/415117/8541/246213/84446	44
GO:0000070	BP	GO:0000070	mitotic sister chromatid segregation	37/2058	153/18493	3.66989e-06	0.000647902	0.000591981	11130/11004/5347/9184/9787/10459/3619/9918/9493/64151/9928/23397/81930/80218/1063/7272/23310/990/9700/113130/699/701/9212/64682/3835/84101/84722/79075/891/10615/55143/4085/56155/23212/283489/10403/3834	37
GO:0007059	BP	GO:0007059	chromosome segregation	62/2058	312/18493	3.85097e-06	0.000659875	0.000602921	11130/11004/1663/11339/5347/9184/152185/9787/898/10459/1894/3619/4288/7153/9918/9493/641/64151/9928/23397/81930/672/81610/80218/55355/57820/56154/6732/221150/157570/1063/7272/7013/55920/23310/80010/990/9700/113130/699/701/9212/64682/3835/84101/10735/84722/79075/116028/891/10615/55143/4085/6847/56155/56852/23212/283489/10403/84944/56158/3834	62
GO:0007093	BP	GO:0007093	mitotic cell cycle checkpoint	39/2058	166/18493	4.31007e-06	0.000717442	0.000655519	11130/4998/55055/5347/5111/9184/144455/10459/7153/79733/641/6118/672/5591/11200/4436/9735/65975/1063/7272/990/699/701/9212/84101/1112/55159/891/4085/1869/56155/983/8883/10403/494551/377630/135458/2810/84446	39
GO:0000075	BP	GO:0000075	cell cycle checkpoint	47/2058	216/18493	4.61703e-06	0.000731151	0.000668045	11130/4998/55055/5347/5111/9184/144455/10459/7153/79733/641/6118/672/5591/11200/4436/9735/79621/65975/51514/1063/7272/1763/990/699/701/1111/9212/84101/1112/5810/8318/8563/55159/891/4085/1869/56155/983/8883/27339/10403/494551/377630/135458/2810/84446	47
GO:0048285	BP	GO:0048285	organelle fission	83/2058	458/18493	4.74115e-06	0.000731151	0.000668045	259266/11130/11004/5347/54332/9184/152185/79598/9787/898/10459/3619/4288/7153/9918/9493/641/6118/64151/9928/23397/81930/9585/80218/79616/57820/9639/11200/56154/3832/9735/1063/7272/7013/84930/25788/23310/80010/5037/990/9700/113130/699/701/1111/9212/64682/3835/79866/84101/5810/10735/84722/79075/891/10615/55143/1618/4085/5139/6847/56155/1164/2175/23212/283489/10419/85417/10403/1814/8900/84944/400629…	83
GO:0000819	BP	GO:0000819	sister chromatid segregation	42/2058	185/18493	4.76892e-06	0.000731151	0.000668045	11130/11004/1663/5347/9184/9787/10459/3619/7153/9918/9493/64151/9928/23397/81930/80218/157570/1063/7272/23310/990/9700/113130/699/701/9212/64682/3835/84101/10735/84722/79075/116028/891/10615/55143/4085/56155/23212/283489/10403/3834	42
GO:0015893	BP	GO:0015893	drug transport	47/2058	217/18493	5.26789e-06	0.000786942	0.000719021	6541/6507/148281/23657/127833/4609/477/8884/60386/10560/6860/6510/6857/57084/6542/84258/6531/6511/1814/1141/26281/18/387700/1137/140679/4887/5244/4151/23208/3040/1392/10991/58157/120796/51738/1812/6582/64241/3624/2587/6861/246213/120793/362/1815/388662/160728	47
GO:1902476	BP	GO:1902476	chloride transmembrane transport	25/2058	87/18493	5.52873e-06	0.000805259	0.000735757	2554/2556/25932/6507/2569/1364/1080/2563/8001/94015/1188/1180/2560/846/116369/55107/57348/2555/54831/2567/2741/115019/7809/1811/144453	25
GO:0007204	BP	GO:0007204	positive regulation of cytosolic calcium ion concentration	61/2058	309/18493	5.71898e-06	0.000812653	0.000742513	5028/100133941/4644/56704/25/728215/1910/117/2846/3709/477/6863/3932/111/2247/60675/10268/55584/6261/9001/2785/10800/2358/844/5026/11151/5024/4887/2056/2357/5732/3358/5729/1236/3357/930/56923/23566/776/55503/3270/6869/3577/2902/952/56302/2147/51738/196541/5319/1812/5734/1742/2830/6547/2859/2587/8811/2740/22953/1233	61
GO:0033238	BP	GO:0033238	regulation of cellular amine metabolic process	15/2058	38/18493	6.01101e-06	0.000833812	0.000761846	4947/23657/51582/3251/5037/6870/3350/6531/1141/18/4129/3684/1812/5153/1815	15
GO:0015872	BP	GO:0015872	dopamine transport	18/2058	52/18493	6.52613e-06	0.000884215	0.000807898	148281/127833/6860/6857/84258/6531/1814/1141/26281/18/1137/4887/23208/120796/1812/6861/120793/1815	18
GO:0018958	BP	GO:0018958	phenol-containing compound metabolic process	27/2058	99/18493	7.00749e-06	0.000927855	0.000847772	4644/6490/23657/1001/3067/3251/6870/5053/3350/1428/6531/7173/1814/1141/18/4129/3684/4948/314/121278/3642/1812/7299/6620/5153/1621/1815	27
GO:1902495	CC	GO:1902495	transmembrane transporter complex	82/2170	325/19659	3.61991e-13	2.50498e-10	2.05382e-10	2554/2556/25932/3359/2893/126129/6337/2569/6335/477/22941/2895/6900/6334/170850/6329/55584/2901/3785/6261/1364/785/6323/55799/1141/1080/440699/9312/27092/6326/3745/2563/8001/94015/1188/1137/375567/1180/2560/9722/3758/27091/480/10021/6338/2892/55107/478/2900/117155/57348/776/2555/1261/3780/3778/59285/3736/6331/168507/729956/2902/378807/8514/57463/23415/6833/54831/2567/2741/1742/64241/53828/257062/…	82
GO:1990351	CC	GO:1990351	transporter complex	82/2170	333/19659	1.45781e-12	5.04401e-10	4.13556e-10	2554/2556/25932/3359/2893/126129/6337/2569/6335/477/22941/2895/6900/6334/170850/6329/55584/2901/3785/6261/1364/785/6323/55799/1141/1080/440699/9312/27092/6326/3745/2563/8001/94015/1188/1137/375567/1180/2560/9722/3758/27091/480/10021/6338/2892/55107/478/2900/117155/57348/776/2555/1261/3780/3778/59285/3736/6331/168507/729956/2902/378807/8514/57463/23415/6833/54831/2567/2741/1742/64241/53828/257062/…	82
GO:0034702	CC	GO:0034702	ion channel complex	76/2170	301/19659	2.53887e-12	5.85633e-10	4.80159e-10	2554/2556/25932/3359/2893/126129/6337/2569/6335/22941/2895/6900/6334/170850/6329/55584/2901/3785/6261/1364/785/6323/55799/1141/1080/440699/9312/27092/6326/3745/2563/8001/94015/1188/1137/375567/1180/2560/9722/3758/27091/10021/6338/2892/55107/2900/117155/57348/776/2555/3780/3778/59285/3736/6331/168507/729956/2902/378807/8514/57463/23415/6833/54831/2567/2741/1742/257062/786/50944/79820/3746/3748/144…	76
GO:0098687	CC	GO:0098687	chromosomal region	83/2170	346/19659	4.69106e-12	8.11553e-10	6.6539e-10	11130/328/55320/4174/4998/79577/55183/4176/1786/11004/4171/11339/55055/5347/5111/9184/64946/142/7514/3619/9918/641/6118/64151/81930/675/55355/5591/7486/11200/4436/1616/5905/9735/221150/3070/4173/157570/1063/7272/7013/55920/23279/1763/23310/1788/79172/80119/4172/113130/699/701/64105/1111/23595/9212/3835/55226/84321/79723/8563/10735/54821/79075/891/10615/55143/4085/6847/56155/8362/983/283489/10403/…	83
GO:0099699	CC	GO:0099699	integral component of synaptic membrane	47/2170	154/19659	4.05297e-11	5.60931e-09	4.59905e-09	2554/2556/54413/5028/3359/148281/2895/55584/2901/5100/6531/6511/1814/1141/114798/4985/1128/114/107/27092/6326/2563/1137/5024/27091/347730/23208/2900/776/5800/153/22986/3736/729956/6538/1007/2902/5023/2567/2741/1812/22865/3361/6547/3765/146395/3746	47
GO:0099240	CC	GO:0099240	intrinsic component of synaptic membrane	49/2170	166/19659	5.91502e-11	6.82199e-09	5.59332e-09	2554/2556/54413/5028/1272/3359/148281/2895/6900/55584/2901/5100/6531/6511/1814/1141/114798/4985/1128/114/107/27092/6326/2563/1137/5024/27091/347730/23208/2900/776/5800/153/22986/3736/729956/6538/1007/2902/5023/2567/2741/1812/22865/3361/6547/3765/146395/3746	49
GO:0097060	CC	GO:0097060	synaptic membrane	90/2170	431/19659	1.51954e-09	1.32468e-07	1.0861e-07	3838/2554/2556/54413/9699/5028/1272/4355/3359/2893/148281/22866/80059/2569/57502/23229/84966/288/22941/93664/2895/23025/1399/8508/6900/55906/6857/2914/55584/2901/5100/140730/6531/6511/1814/1141/114798/4985/1128/114/107/27092/6326/3745/2563/8001/1137/5024/2560/6855/27091/88/392862/375323/347730/23208/2892/9228/2900/776/5800/2555/153/22986/3778/3736/1821/440073/729956/6538/1007/2902/5023/2567/2741/…	90
GO:0098936	CC	GO:0098936	intrinsic component of postsynaptic membrane	38/2170	122/19659	1.53142e-09	1.32468e-07	1.0861e-07	2554/2556/54413/1272/3359/2895/6900/55584/2901/5100/6531/1814/1141/114798/4985/1128/107/27092/2563/27091/347730/2900/5800/153/22986/3736/729956/6538/1007/2902/5023/2741/1812/22865/3361/6547/146395/3746	38
GO:0045211	CC	GO:0045211	postsynaptic membrane	72/2170	322/19659	3.29152e-09	2.53081e-07	2.075e-07	3838/2554/2556/54413/5028/1272/3359/2893/22866/80059/2569/57502/23229/84966/288/22941/93664/2895/1399/6900/55906/55584/2901/5100/6531/1814/1141/114798/4985/1128/107/27092/3745/2563/8001/1137/2560/27091/88/392862/375323/347730/2892/9228/2900/5800/2555/153/22986/3778/3736/1821/440073/729956/6538/1007/2902/5023/2567/2741/2917/58512/1812/22865/1742/3361/6547/146395/50944/3746/57497/440829	72
GO:0099055	CC	GO:0099055	integral component of postsynaptic membrane	36/2170	117/19659	5.90559e-09	4.08667e-07	3.35065e-07	2554/2556/54413/3359/2895/55584/2901/5100/6531/1814/1141/114798/4985/1128/107/27092/2563/27091/347730/2900/5800/153/22986/3736/729956/6538/1007/2902/5023/2741/1812/22865/3361/6547/146395/3746	36
GO:0098793	CC	GO:0098793	presynapse	93/2170	482/19659	4.84157e-08	3.04579e-06	2.49723e-06	54413/9699/5028/1272/4747/4919/55964/3359/23043/148281/127833/57502/2752/84966/23335/93664/790/9900/23025/27445/547/5037/6860/2030/5579/6857/57084/2914/57657/84258/2901/6456/5100/9001/85439/8927/140730/6531/6511/1141/6854/8224/4985/24141/1128/114/10590/6326/7781/5173/1137/140679/2796/5024/10814/846/6855/23208/2900/776/2555/5414/3736/9379/63923/6538/1007/2902/8514/6833/8448/5023/2741/89780/2917/18…	93
GO:0034703	CC	GO:0034703	cation channel complex	52/2170	219/19659	6.36818e-08	3.67232e-06	3.01092e-06	3359/2893/126129/6337/6335/6900/6334/170850/6329/2901/3785/6261/785/6323/55799/440699/9312/27092/6326/3745/375567/9722/3758/27091/10021/6338/2892/2900/117155/776/3780/3778/59285/3736/6331/168507/729956/2902/378807/8514/57463/23415/6833/1742/257062/786/50944/79820/3746/3748/440829/779	52
GO:0030684	CC	GO:0030684	preribosome	25/2170	73/19659	1.20124e-07	6.39427e-06	5.24264e-06	25879/10607/55720/55759/51388/10528/26156/84549/55127/28987/54663/117246/10885/27340/8602/65083/10813/23076/79954/8568/51602/134430/92856/10969/23212	25
GO:0000775	CC	GO:0000775	chromosome, centromeric region	46/2170	194/19659	3.74514e-07	1.85117e-05	1.51777e-05	11130/55320/1786/11004/11339/55055/5347/9184/64946/7514/3619/9918/64151/81930/55355/1616/5905/9735/221150/3070/157570/1063/7272/55920/23279/23310/1788/79172/113130/699/701/64105/9212/3835/79723/10735/54821/79075/891/10615/55143/4085/6847/56155/283489/10403	46
GO:0034707	CC	GO:0034707	chloride channel complex	19/2170	50/19659	6.2343e-07	2.87609e-05	2.3581e-05	2554/2556/25932/2569/1364/1080/2563/8001/94015/1188/1180/2560/55107/57348/2555/54831/2567/2741/144453	19
GO:0000793	CC	GO:0000793	condensed chromosome	49/2170	221/19659	1.32536e-06	5.73219e-05	4.69981e-05	11130/55320/55183/11004/55055/5347/9184/64946/3619/4288/7153/9918/641/6118/64151/23397/672/675/55355/57820/5905/9735/65083/221150/1063/23310/79172/54892/113130/699/701/64105/1111/9212/5810/10735/54821/891/10615/4085/6847/56155/23212/283489/10403/1045/2103/135458/56158	49
GO:0060076	CC	GO:0060076	excitatory synapse	18/2170	48/19659	1.54048e-06	6.27068e-05	5.14131e-05	54413/57502/93664/2895/6857/57084/8927/2263/6855/347730/23208/2892/729956/2902/1742/3765/246213/50944	18
GO:0005657	CC	GO:0005657	replication fork	22/2170	68/19659	2.03516e-06	7.82405e-05	6.41492e-05	1786/5111/641/5422/6118/5985/5983/5557/6119/7486/55388/92797/10714/10286/80119/4172/5984/8318/51659/11169/56852/27339	22
GO:0000784	CC	GO:0000784	nuclear chromosome, telomeric region	32/2170	124/19659	3.19993e-06	0.000116545	9.55546e-05	328/4174/4998/79577/4176/4171/5111/142/6118/675/5591/4436/4173/7013/1763/80119/4172/23595/55226/84321/8563/8362/983/8364/55655/8365/221613/7015/8361/255626/8294/8368	32
GO:0099056	CC	GO:0099056	integral component of presynaptic membrane	23/2170	75/19659	3.38809e-06	0.000117228	9.61146e-05	5028/3359/2901/6531/6511/1141/4985/1128/114/6326/1137/5024/23208/2900/776/3736/6538/1007/5023/2741/1812/3765/3746	23
GO:0000781	CC	GO:0000781	chromosome, telomeric region	37/2170	158/19659	6.78789e-06	0.000223677	0.000183392	328/4174/4998/79577/55183/4176/4171/5111/142/641/6118/675/5591/7486/11200/4436/4173/7013/1763/80119/4172/1111/23595/55226/84321/8563/8362/983/8364/55655/8365/221613/7015/8361/255626/8294/8368	37
GO:0098889	CC	GO:0098889	intrinsic component of presynaptic membrane	24/2170	84/19659	8.2267e-06	0.000258767	0.000212162	5028/1272/3359/2901/6531/6511/1141/4985/1128/114/6326/1137/5024/23208/2900/776/3736/6538/1007/5023/2741/1812/3765/3746	24
GO:0099060	CC	GO:0099060	integral component of postsynaptic specialization membrane	22/2170	74/19659	9.61725e-06	0.000289354	0.00023724	2554/2556/2895/55584/2901/1814/1141/114798/4985/1128/107/27092/347730/5800/153/22986/729956/2902/2741/22865/3361/146395	22
GO:0099634	CC	GO:0099634	postsynaptic specialization membrane	27/2170	102/19659	1.1051e-05	0.000318638	0.00026125	3838/2554/2556/22866/2895/55584/2901/1814/1141/114798/4985/1128/107/27092/27091/88/347730/5800/153/22986/729956/2902/2741/22865/1742/3361/146395	27
GO:0032993	CC	GO:0032993	protein-DNA complex	43/2170	201/19659	1.47857e-05	0.000409269	0.000335558	3662/5111/142/5422/6118/9837/5591/5557/6119/7486/92797/10714/7013/10286/4172/23595/8318/4801/51659/4869/8362/27339/8364/3024/5619/132243/8365/8358/221613/7015/8354/8340/8361/255626/8352/8294/317772/333932/126961/8335/8342/128312/8368	43
GO:0098978	CC	GO:0098978	glutamatergic synapse	65/2170	350/19659	1.76642e-05	0.000470141	0.000385467	999/3838/54413/5028/4644/3359/23043/126129/6774/148281/22866/2569/57502/79012/93664/9900/4884/2895/23025/6860/5530/6857/2901/6456/5100/5575/8927/6511/1814/6854/114798/8224/1128/11151/114/107/27092/6326/7781/2563/10814/9722/27091/88/347730/5800/8831/22986/4885/3736/84249/1821/729956/2902/5023/89780/51738/58512/1812/146395/3208/8541/50944/1815/388662	65
GO:0098948	CC	GO:0098948	intrinsic component of postsynaptic specialization membrane	22/2170	77/19659	1.93338e-05	0.000495519	0.000406274	2554/2556/2895/55584/2901/1814/1141/114798/4985/1128/107/27092/347730/5800/153/22986/729956/2902/2741/22865/3361/146395	22
GO:0043596	CC	GO:0043596	nuclear replication fork	15/2170	42/19659	2.2606e-05	0.000558692	0.00045807	5111/5422/6118/5557/6119/7486/55388/92797/10714/10286/4172/8318/51659/11169/27339	15
GO:0030285	CC	GO:0030285	integral component of synaptic vesicle membrane	13/2170	33/19659	2.3633e-05	0.000563931	0.000462365	9900/6860/6857/57084/4985/7781/140679/6855/23208/2555/22987/246213/388662	13
GO:0060077	CC	GO:0060077	inhibitory synapse	9/2170	17/19659	2.53985e-05	0.000585858	0.000480343	54413/57502/84966/57549/140679/375323/23208/440073/2741	9
GO:0042734	CC	GO:0042734	presynaptic membrane	36/2170	161/19659	2.63982e-05	0.000589275	0.000483145	9699/5028/1272/3359/84966/93664/23025/6857/2914/2901/5100/140730/6531/6511/1141/4985/1128/114/6326/1137/5024/6855/23208/2900/776/3736/6538/1007/5023/2741/2917/1812/3765/415117/3746/3748	36
GO:0098982	CC	GO:0098982	GABA-ergic synapse	21/2170	75/19659	4.13406e-05	0.00089399	0.000732979	2554/2556/54413/2569/57502/23229/9900/8927/1814/114798/2563/140679/2560/347730/5800/440073/6538/2567/1812/22865/388662	21
GO:0022839	MF	GO:0022839	ion gated channel activity	80/2052	342/17632	5.41054e-10	5.86502e-07	5.24537e-07	2554/2556/3781/25932/80036/3359/56704/728215/2893/6337/2569/6335/3709/343450/2895/6334/170850/6329/57657/55584/2901/3785/6261/785/6323/55799/1141/1080/5026/440699/9312/27092/6326/3745/2563/8001/94015/1188/1137/5024/1180/2560/3758/27091/10021/6338/2892/55107/23416/56923/2900/117155/57348/776/2555/1261/3780/3778/59285/3736/6331/57156/2902/378807/8514/23415/6833/54207/5023/2567/2741/170572/1742/3765…	80
GO:0022836	MF	GO:0022836	gated channel activity	80/2052	351/17632	1.97153e-09	1.06857e-06	9.55674e-07	2554/2556/3781/25932/80036/3359/56704/728215/2893/6337/2569/6335/3709/343450/2895/6334/170850/6329/57657/55584/2901/3785/6261/785/6323/55799/1141/1080/5026/440699/9312/27092/6326/3745/2563/8001/94015/1188/1137/5024/1180/2560/3758/27091/10021/6338/2892/55107/23416/56923/2900/117155/57348/776/2555/1261/3780/3778/59285/3736/6331/57156/2902/378807/8514/23415/6833/54207/5023/2567/2741/170572/1742/3765…	80
GO:0005216	MF	GO:0005216	ion channel activity	91/2052	427/17632	5.65682e-09	2.03527e-06	1.82024e-06	2554/2556/3781/25932/80036/3359/56704/728215/2893/6337/2569/6335/3709/343450/2895/10052/6334/170850/6329/57657/55584/2901/3785/6261/1364/785/6323/55799/1141/1080/5026/440699/9312/27092/6326/3745/2563/8001/94015/1188/1137/5024/1180/2560/3758/27091/10021/6338/116369/2892/55107/23416/56923/2900/117155/57348/776/55503/2555/1261/3780/3778/59285/3736/6331/168507/57156/2902/378807/8514/56302/23415/6833/…	91
GO:0022838	MF	GO:0022838	substrate-specific channel activity	93/2052	442/17632	7.51023e-09	2.03527e-06	1.82024e-06	2554/2556/3781/25932/80036/3359/56704/728215/2893/6337/2569/6335/3709/343450/2895/10052/6334/170850/6329/57657/55584/2901/3785/6261/1364/785/6323/55799/1141/1080/5026/440699/9312/27092/6326/3745/2563/8001/94015/1188/1137/5024/1180/2560/3758/27091/10021/6338/116369/2892/55107/23416/56923/2900/117155/57348/776/55503/2555/1261/3780/3778/59285/3736/6331/168507/89872/57156/2902/378807/8514/56302/23415…	93
GO:0022803	MF	GO:0022803	passive transmembrane transporter activity	96/2052	468/17632	1.64276e-08	3.5615e-06	3.18522e-06	2554/2556/3781/25932/80036/3359/56704/728215/2893/6337/2569/6335/3709/343450/2895/10052/6334/170850/6329/57657/55584/2901/3785/6261/1364/785/6323/55799/1141/1080/5026/440699/9312/27092/6326/3745/2563/8001/94015/1188/1137/5024/1180/2560/3758/27091/10021/6338/116369/2892/2706/55107/375519/23416/56923/2900/117155/57348/776/55503/2555/1261/3780/3778/59285/3736/6331/168507/89872/57156/2902/378807/8514…	96
GO:0003688	MF	GO:0003688	DNA replication origin binding	12/2052	17/17632	2.11159e-08	3.63061e-06	3.24703e-06	4174/4998/11143/1663/4171/5422/3329/55388/83743/990/23595/8318	12
GO:0030594	MF	GO:0030594	neurotransmitter receptor activity	36/2052	117/17632	2.34449e-08	3.63061e-06	3.24703e-06	2554/2556/3359/2893/2569/2895/55584/2901/3350/8416/1814/1141/1128/2563/8001/1137/2560/3358/2892/3357/165829/2900/2555/153/219874/2902/2567/2741/120796/1812/170572/3355/3361/11255/120793/1815	36
GO:0015267	MF	GO:0015267	channel activity	95/2052	467/17632	2.98568e-08	4.04559e-06	3.61817e-06	2554/2556/3781/25932/80036/3359/56704/728215/2893/6337/2569/6335/3709/343450/2895/10052/6334/170850/6329/57657/55584/2901/3785/6261/1364/785/6323/55799/1141/1080/5026/440699/9312/27092/6326/3745/2563/8001/94015/1188/1137/5024/1180/2560/3758/27091/10021/6338/116369/2892/2706/55107/375519/23416/56923/2900/117155/57348/776/55503/2555/1261/3780/3778/59285/3736/6331/168507/89872/57156/2902/378807/8514…	95
GO:0005230	MF	GO:0005230	extracellular ligand-gated ion channel activity	24/2052	75/17632	2.27795e-06	0.000274367	0.000245379	2554/2556/3359/2893/2569/2895/55584/2901/1141/5026/2563/8001/1137/5024/2560/2892/2900/2555/2902/5023/2567/2741/170572/22953	24
GO:0004386	MF	GO:0004386	helicase activity	38/2052	151/17632	2.84496e-06	0.000308393	0.000275811	1975/8886/4174/4176/1665/1663/4171/9188/1656/641/79039/79665/9716/9837/7486/29118/3070/4173/8438/92797/25788/1763/80119/4172/8458/1974/1662/60625/8318/54821/54555/51659/79132/165545/168400/55510/54514/91646	38
GO:0043142	MF	GO:0043142	single-stranded DNA-dependent ATPase activity	9/2052	14/17632	4.45564e-06	0.00042271	0.00037805	5985/5983/92797/1763/80119/5984/79075/10721/56852	9
GO:0005261	MF	GO:0005261	cation channel activity	65/2052	320/17632	4.67944e-06	0.00042271	0.00037805	3781/80036/3359/56704/728215/2893/6337/6335/3709/343450/6334/170850/6329/57657/55584/2901/3785/6261/785/6323/55799/1141/5026/440699/9312/27092/6326/3745/1137/5024/3758/27091/10021/6338/2892/55107/23416/2900/117155/776/55503/1261/3780/3778/59285/3736/6331/168507/57156/2902/378807/8514/56302/23415/6833/54207/5023/170572/3765/53828/22953/786/3746/3748/779	65
GO:0015276	MF	GO:0015276	ligand-gated ion channel activity	36/2052	144/17632	6.04179e-06	0.000467807	0.000418382	2554/2556/3359/56704/2893/6337/2569/3709/2895/55584/2901/6261/1141/1080/5026/2563/8001/1137/5024/2560/3758/10021/6338/2892/2900/2555/1261/2902/6833/5023/2567/2741/170572/1742/3765/22953	36
GO:0022834	MF	GO:0022834	ligand-gated channel activity	36/2052	144/17632	6.04179e-06	0.000467807	0.000418382	2554/2556/3359/56704/2893/6337/2569/3709/2895/55584/2901/6261/1141/1080/5026/2563/8001/1137/5024/2560/3758/10021/6338/2892/2900/2555/1261/2902/6833/5023/2567/2741/170572/1742/3765/22953	36
GO:0005254	MF	GO:0005254	chloride channel activity	23/2052	75/17632	8.22278e-06	0.000594233	0.000531451	2554/2556/25932/2569/1364/1080/2563/8001/94015/1188/1180/2560/116369/55107/56923/57348/2555/54831/2567/2741/115019/7809/144453	23
GO:0022824	MF	GO:0022824	transmitter-gated ion channel activity	20/2052	61/17632	1.03764e-05	0.000661648	0.000591744	2554/2556/3359/2893/2569/2895/55584/2901/1141/2563/8001/1137/2560/2892/2900/2555/2902/2567/2741/170572	20
GO:0022835	MF	GO:0022835	transmitter-gated channel activity	20/2052	61/17632	1.03764e-05	0.000661648	0.000591744	2554/2556/3359/2893/2569/2895/55584/2901/1141/2563/8001/1137/2560/2892/2900/2555/2902/2567/2741/170572	20
