# Supplementary material for: SDImpute: A statistical block imputation method based on cell-level and gene-level information for dropouts in single-cell RNA-seq data
Source: PLoS Comput Biol. 2021 Jun 17;17(6):e1009118. doi: 10.1371/journal.pcbi.1009118 (PMC8266063; doi:10.1371/journal.pcbi.1009118)
Supplement: S9 Table — (XLSX) [file pcbi.1009118.s043.xlsx]

## Sheet: Sheet1
Enriched GO terms (p < 0.001) detected in the up-regulated genes of H1 cells in SIMPLE imputed data
	ONTOLOGY	ID	Description	GeneRatio	BgRatio	pvalue	p.adjust	qvalue	geneID	Count
GO:0006260	BP	GO:0006260	DNA replication	63/1935	268/18493	4.74718e-10	2.78375e-06	2.54199e-06	4678/9837/10036/5985/5984/55159/641/11198/990/92797/898/5981/51053/157570/672/5982/55388/5888/10735/6241/675/6118/4173/51659/6119/5983/1111/5111/80010/83743/4176/2735/5931/5422/8318/6240/472/10926/4998/10361/56953/64785/7486/3981/7156/79733/51514/4172/5427/10638/7013/8317/10721/11143/4171/25939/9156/4174/80119/1956/79075/63901/9093	63
GO:0071103	BP	GO:0071103	DNA conformation change	63/1935	283/18493	4.75313e-09	1.34393e-05	1.22722e-05	6847/8362/4678/9837/10036/8353/10592/8354/3070/2966/1616/641/92797/6732/8361/333932/126961/5888/6118/4173/51659/3018/83743/4869/8294/4176/64946/5931/8318/23397/8344/8346/8342/8364/8357/7486/7156/8365/4675/3149/8341/8370/55355/3024/55320/8352/554313/23522/4171/80119/9918/26038/54892/891/5619/8343/4674/113130/8968/440689/8359/83983/132243	63
GO:0001505	BP	GO:0001505	regulation of neurotransmitter levels	72/1935	346/18493	8.28912e-09	1.34393e-05	1.22722e-05	140730/2824/127833/1141/9379/121278/3326/9581/23025/2901/5538/6511/9751/3350/2914/5053/4129/2555/1814/9722/6860/11255/5740/9066/6857/6855/2030/776/5037/81539/2618/143425/93664/4128/2670/1137/6582/54/8224/57539/26227/590/477/2475/183/5028/9783/6536/6472/2731/635/3067/6531/114088/84258/148281/23208/9104/4208/223/80149/7779/23576/6854/5582/8541/1807/1312/8448/51733/5579/815	72
GO:0032200	BP	GO:0032200	telomere organization	44/1935	170/18493	9.16734e-09	1.34393e-05	1.22722e-05	8362/5985/167227/8353/5591/5984/8354/7015/55183/3326/641/8361/898/1736/4609/5981/5982/5888/10728/6118/6119/5983/26354/5111/8294/5422/328/472/8364/8357/7486/142/55226/8365/8370/8352/7013/554313/5594/9156/80119/5570/8968/8359	44
GO:0006323	BP	GO:0006323	DNA packaging	49/1935	209/18493	4.32585e-08	5.07336e-05	4.63276e-05	6847/8362/4678/10036/8353/10592/8354/3070/1616/6732/8361/333932/126961/3018/83743/4869/8294/64946/5931/23397/8344/8346/8342/8364/8357/8365/4675/8341/8370/55355/3024/55320/8352/554313/23522/4171/9918/26038/54892/891/5619/8343/4674/113130/8968/440689/8359/83983/132243	49
GO:0099177	BP	GO:0099177	regulation of trans-synaptic signaling	80/1935	419/18493	6.87605e-08	6.72019e-05	6.13657e-05	140730/9001/2900/1141/347730/794/114/9581/23025/2901/2914/51738/1814/6860/9066/6857/6855/3745/29882/6900/22997/776/766/2906/2171/143425/57502/2670/1137/25837/59284/23542/4885/8224/10590/5594/22986/23228/23237/590/477/2475/9465/183/5028/57616/11170/9783/1956/6774/6863/2915/999/23208/9463/54413/627/4208/6285/6376/154/9590/10368/7779/4884/392862/26045/5582/5728/8398/5530/8541/116/4130/7101/2917/8978…	80
GO:0006261	BP	GO:0006261	DNA-dependent DNA replication	38/1935	148/18493	1.15667e-07	9.47859e-05	8.65541e-05	9837/5985/5984/55159/641/990/92797/898/5981/51053/5982/55388/5888/10735/675/6118/4173/51659/6119/5983/5111/4176/5422/8318/4998/64785/7486/79733/4172/5427/7013/8317/10721/4171/25939/4174/79075/9093	38
GO:0050804	BP	GO:0050804	modulation of chemical synaptic transmission	79/1935	418/18493	1.29312e-07	9.47859e-05	8.65541e-05	140730/9001/2900/1141/347730/794/114/9581/23025/2901/2914/51738/1814/6860/9066/6857/6855/3745/29882/6900/22997/776/766/2906/143425/57502/2670/1137/25837/59284/23542/4885/8224/10590/5594/22986/23228/23237/590/477/2475/9465/183/5028/57616/11170/9783/1956/6774/6863/2915/999/23208/9463/54413/627/4208/6285/6376/154/9590/10368/7779/4884/392862/26045/5582/5728/8398/5530/8541/116/4130/7101/2917/89780/195…	79
GO:0006335	BP	GO:0006335	DNA replication-dependent nucleosome assembly	15/1935	32/18493	1.8724e-07	0.000108561	9.91331e-05	8362/4678/10036/8353/8354/8361/8294/8364/8357/8365/8370/8352/554313/8968/8359	15
GO:0034723	BP	GO:0034723	DNA replication-dependent nucleosome organization	15/1935	32/18493	1.8724e-07	0.000108561	9.91331e-05	8362/4678/10036/8353/8354/8361/8294/8364/8357/8365/8370/8352/554313/8968/8359	15
GO:0000723	BP	GO:0000723	telomere maintenance	39/1935	157/18493	2.03645e-07	0.000108561	9.91331e-05	8362/5985/167227/5591/5984/7015/55183/3326/641/8361/898/1736/4609/5981/5982/5888/10728/6118/6119/5983/26354/5111/8294/5422/328/472/8364/7486/142/55226/8365/8370/7013/554313/5594/9156/80119/5570/8359	39
GO:0006334	BP	GO:0006334	nucleosome assembly	37/1935	146/18493	2.415e-07	0.000115966	0.000105895	8362/4678/10036/8353/8354/1616/8361/333932/126961/3018/83743/4869/8294/64946/5931/8344/8346/8342/8364/8357/8365/4675/8341/8370/55355/3024/55320/8352/554313/23522/4171/8343/4674/8968/440689/8359/132243	37
GO:0071897	BP	GO:0071897	DNA biosynthetic process	44/1935	189/18493	2.57087e-07	0.000115966	0.000105895	6847/10715/5985/167227/5984/7015/3326/641/7919/54108/1736/4609/5981/5982/10459/10728/6118/6119/5983/5111/7027/5422/472/23411/22890/25849/7486/3981/5063/55226/51514/5427/7013/10721/5594/2247/80119/286826/79075/64094/5570/9104/4880/79977	44
GO:0042391	BP	GO:0042391	regulation of membrane potential	78/1935	424/18493	4.82257e-07	0.000201997	0.000184454	140730/1525/1141/1180/1080/23327/478/6329/116369/2901/6511/1829/51738/6331/3781/1128/2555/10052/9722/2563/775/3745/343450/6323/2569/22997/2030/2893/259232/776/89832/2906/57502/142/1137/3751/55584/23542/2554/785/55879/477/9783/6863/2915/3757/151647/6326/9631/6335/2556/10021/30819/2743/5366/6640/54413/4208/88/154/57657/3359/2741/5728/2892/5530/5026/480/116/666/2742/9481/23171/23415/2560/375611/5483…	78
GO:0060968	BP	GO:0060968	regulation of gene silencing	31/1935	115/18493	5.25007e-07	0.000205243	0.000187418	8362/8353/131405/1786/8354/7015/8361/333932/126961/5460/8294/8318/23411/8364/8357/8365/57510/8370/3024/8352/554313/57343/1956/6774/4613/8968/80149/5530/84944/8359/132243	31
GO:0060147	BP	GO:0060147	regulation of posttranscriptional gene silencing	25/1935	83/18493	6.89021e-07	0.000237672	0.000217031	8362/8353/131405/8354/7015/8361/333932/126961/5460/8294/8364/8357/8365/57510/8370/8352/554313/1956/6774/4613/8968/80149/5530/84944/8359	25
GO:0060966	BP	GO:0060966	regulation of gene silencing by RNA	25/1935	83/18493	6.89021e-07	0.000237672	0.000217031	8362/8353/131405/8354/7015/8361/333932/126961/5460/8294/8364/8357/8365/57510/8370/8352/554313/1956/6774/4613/8968/80149/5530/84944/8359	25
GO:0042254	BP	GO:0042254	ribosome biogenesis	57/1935	282/18493	7.89823e-07	0.000247075	0.000225618	51154/81875/2091/23404/54663/92856/26156/10528/23076/27340/79954/84128/1736/65083/7514/25926/5901/55153/9188/9221/23195/56915/51491/84154/64965/4869/23016/51602/29889/84135/9816/25879/4927/134430/55127/23411/6059/23160/55003/55720/10813/51388/55226/6129/6194/8602/55759/50628/10969/10171/10885/79922/55781/54881/8568/5728/54475	57
GO:0071248	BP	GO:0071248	cellular response to metal ion	42/1935	184/18493	8.36336e-07	0.000247075	0.000225618	127833/2203/1616/121278/6331/4496/6860/5599/9066/131034/6857/7036/4495/151835/143425/27132/3981/142/6261/5563/5594/825/4501/1956/891/4968/999/4494/84258/1894/148281/23208/4208/25932/3077/5176/4493/2741/57192/654/7474/2742	42
GO:0051262	BP	GO:0051262	protein tetramerization	37/1935	153/18493	8.42686e-07	0.000247075	0.000225618	8362/8353/8354/2203/8361/32/10056/5471/8294/6240/158/4038/10157/8364/8357/8365/6261/4143/3615/8370/8352/554313/4284/80036/25939/2193/6472/54974/23208/11051/88/8968/57192/1807/8359/973/375611	37
GO:0000183	BP	GO:0000183	chromatin silencing at rDNA	16/1935	40/18493	1.05053e-06	0.000272965	0.000249259	8362/8353/8354/8361/333932/126961/8294/23411/8364/8357/8365/8370/8352/554313/8968/8359	16
GO:0060249	BP	GO:0060249	anatomical structure homeostasis	77/1935	425/18493	1.05564e-06	0.000272965	0.000249259	145226/8362/1525/7033/5985/8600/167227/5591/5984/10083/794/7015/55183/3326/728378/641/8361/898/1736/63978/4609/5981/5982/5888/92211/10728/6118/6119/5983/26354/5111/26154/8294/5422/328/445582/472/7401/776/134430/6794/8364/7486/142/55226/8365/64081/8370/11151/6696/54/7013/554313/10590/5594/4160/825/9156/80119/5028/1956/1001/4585/5570/8842/3574/6376/154/53832/5950/133522/79705/65217/101/4130/8359/94…	77
GO:0006821	BP	GO:0006821	chloride transport	29/1935	107/18493	1.07063e-06	0.000272965	0.000249259	1180/1080/116369/57101/2555/2563/2569/1207/766/55107/2554/55879/1188/2915/94015/2556/2743/25932/2741/1193/5593/338440/6509/2742/5243/2560/375611/54831/8001	29
GO:0065004	BP	GO:0065004	protein-DNA complex assembly	52/1935	254/18493	1.59154e-06	0.000388867	0.000355096	8362/4678/10036/8353/8354/3070/2966/1616/8361/51053/333932/126961/5888/7343/6118/6119/3018/83743/4869/8294/64425/64946/5931/8318/8344/8346/8342/8364/8357/142/8365/4675/8341/8370/55355/3024/55320/8352/7013/554313/23522/4171/6925/117154/8343/4674/8968/387332/440689/7067/8359/132243	52
GO:0023061	BP	GO:0023061	signal release	80/1935	453/18493	1.8568e-06	0.000435531	0.000397707	3358/140730/8600/127833/1141/9379/1080/55512/80223/9581/111/23025/2901/1113/5538/9751/3350/2914/51738/4644/6860/11255/775/9066/2746/6857/6855/3745/7036/776/143425/6833/93664/1137/6582/55107/90550/3790/2645/6696/8224/4160/375704/183/5028/9783/1956/3976/6536/6863/9572/406/10411/114088/84258/11069/148281/7447/23208/4208/3077/7779/6854/8074/5582/5950/8398/1908/5530/8541/91355/654/54097/116/3625/185/8…	80
GO:0051290	BP	GO:0051290	protein heterotetramerization	18/1935	51/18493	1.96377e-06	0.000442906	0.000404441	8362/8353/8354/8361/10056/8294/6240/4038/8364/8357/8365/8370/8352/554313/2193/11051/8968/8359	18
GO:0031497	BP	GO:0031497	chromatin assembly	38/1935	166/18493	2.54321e-06	0.000552348	0.000504379	8362/4678/10036/8353/8354/3070/1616/8361/333932/126961/3018/83743/4869/8294/64946/5931/8344/8346/8342/8364/8357/8365/4675/8341/8370/55355/3024/55320/8352/554313/23522/4171/8343/4674/8968/440689/8359/132243	38
GO:0006364	BP	GO:0006364	rRNA processing	44/1935	205/18493	2.70825e-06	0.000567184	0.000517927	51154/81875/2091/23404/54663/92856/26156/10528/23076/27340/79954/84128/1736/65083/25926/9188/9221/23195/56915/84154/64965/23016/51602/84135/25879/134430/55127/23411/23160/55720/10813/55226/6129/6194/8602/55759/50628/10969/10171/10885/79922/55781/54881/8568	44
GO:0010038	BP	GO:0010038	response to metal ion	66/1935	358/18493	3.33212e-06	0.000673777	0.000615263	127833/7015/2203/23327/1616/121278/1788/6331/4129/4496/5111/6860/5599/9066/131034/6857/7036/4495/5037/151835/3779/143425/6833/27132/3981/142/7781/6261/836/1528/5563/5594/55503/3552/825/4501/1956/2796/891/4968/999/6531/6620/4494/84258/1894/148281/79901/30819/23208/4208/25932/3077/5176/4493/7779/2741/8074/57192/5728/5530/654/15/7474/2742/375611	66
GO:0034728	BP	GO:0034728	nucleosome organization	40/1935	181/18493	3.56364e-06	0.000686995	0.000627332	8362/4678/10036/8353/8354/1616/11198/8361/333932/126961/3018/83743/4869/8294/64946/5931/8344/8346/8342/8364/8357/8365/4675/8341/8370/55355/3024/55320/8352/554313/23522/4171/26038/81611/8343/4674/8968/440689/8359/132243	40
GO:0038111	BP	GO:0038111	interleukin-7-mediated signaling pathway	13/1935	30/18493	3.73156e-06	0.000686995	0.000627332	8353/8354/333932/126961/8357/8352/1154/6774/3574/8968/3716/6776/85480	13
GO:0006836	BP	GO:0006836	neurotransmitter transport	53/1935	268/18493	3.74895e-06	0.000686995	0.000627332	3358/140730/2824/8600/127833/1141/9379/9581/23025/2901/5538/6511/9751/3350/2914/4129/2555/1814/6860/11255/9066/6857/6855/2030/776/81539/143425/93664/2670/1137/6582/57084/8224/55879/477/5028/9783/6536/6539/6531/114088/84258/148281/23208/4208/7779/6854/5582/8541/116/8448/5579/815	53
GO:0006520	BP	GO:0006520	cellular amino acid metabolic process	61/1935	324/18493	3.87378e-06	0.000688359	0.000628578	4507/51268/27034/55278/121278/4947/9521/10056/22929/5471/5053/2058/790/3034/23428/84842/2746/6897/159/3620/1159/51520/2618/4522/10157/51540/1160/4143/586/2806/3376/26227/27165/9945/548596/29968/2193/51582/6472/2731/635/440/3067/92292/6611/78991/8659/162417/16/23057/9054/2747/23576/6776/6519/1807/1312/51733/283208/64122/10841	61
GO:0022613	BP	GO:0022613	ribonucleoprotein complex biogenesis	83/1935	485/18493	4.29077e-06	0.000724113	0.000661227	51154/10946/81875/60680/2091/23404/10772/27339/54663/92856/26156/10528/23076/27340/3326/79954/3646/7919/6732/1656/84128/1736/65083/7514/10480/25926/6632/5901/55153/9188/10728/1975/9221/23195/9908/56915/51491/84154/64965/4869/11168/23016/51602/8663/29889/84135/9816/472/25879/4927/1207/134430/55127/23411/6059/23160/55003/55720/10813/51388/55226/6129/51631/6194/8602/55759/5563/10419/56949/50628/2301…	83
GO:0071824	BP	GO:0071824	protein-DNA complex subunit organization	56/1935	290/18493	4.32196e-06	0.000724113	0.000661227	8362/4678/10036/8353/8354/3070/2966/1616/11198/8361/4609/51053/333932/126961/5888/7343/6118/6119/3018/83743/4869/8294/64425/64946/5931/8318/8344/8346/8342/8364/8357/142/8365/4675/8341/8370/55355/3024/55320/8352/7013/554313/23522/4171/6925/117154/26038/81611/8343/4674/8968/387332/440689/7067/8359/132243	56
GO:0060964	BP	GO:0060964	regulation of gene silencing by miRNA	23/1935	80/18493	4.60126e-06	0.000749494	0.000684403	8362/8353/131405/8354/8361/333932/126961/5460/8294/8364/8357/8365/8370/8352/554313/1956/6774/4613/8968/80149/5530/84944/8359	23
GO:0098760	BP	GO:0098760	response to interleukin-7	13/1935	31/18493	5.81181e-06	0.000896855	0.000818967	8353/8354/333932/126961/8357/8352/1154/6774/3574/8968/3716/6776/85480	13
GO:0098761	BP	GO:0098761	cellular response to interleukin-7	13/1935	31/18493	5.81181e-06	0.000896855	0.000818967	8353/8354/333932/126961/8357/8352/1154/6774/3574/8968/3716/6776/85480	13
GO:1902495	CC	GO:1902495	transmembrane transporter complex	74/2045	325/19659	5.6674e-11	3.23578e-08	2.85481e-08	378807/2900/1141/1180/1080/478/6329/2901/57463/117155/6331/57101/2555/9722/2563/55799/168507/775/3745/6900/9312/6323/2569/2893/776/3785/89832/2906/3779/6833/1137/3751/170850/6261/59284/55584/3758/55107/90550/3790/126129/486/6337/2554/785/55879/8514/477/1188/3757/6326/6335/94015/2556/3780/10021/30819/2743/25932/10368/3359/2741/440699/1193/20/2892/480/117144/2742/118427/23415/2560/54831/8001	74
GO:0044815	CC	GO:0044815	DNA packaging complex	37/2045	114/19659	1.2785e-10	3.23578e-08	2.85481e-08	8362/8353/10592/8354/8329/8361/333932/126961/3018/8294/221656/8338/8335/23397/8344/8346/8342/8364/8357/8330/8365/8341/8370/8334/3024/8352/554313/23522/9918/54892/5619/8343/3662/8968/440689/8359/132243	37
GO:0034702	CC	GO:0034702	ion channel complex	69/2045	301/19659	1.83928e-10	3.23578e-08	2.85481e-08	378807/2900/1141/1180/1080/6329/2901/57463/117155/6331/57101/2555/9722/2563/55799/168507/775/3745/6900/9312/6323/2569/2893/776/3785/89832/2906/3779/6833/1137/3751/170850/6261/59284/55584/3758/55107/90550/3790/126129/6337/2554/785/55879/8514/1188/3757/6326/6335/94015/2556/3780/10021/30819/2743/25932/10368/3359/2741/440699/1193/2892/117144/2742/118427/23415/2560/54831/8001	69
GO:1990351	CC	GO:1990351	transporter complex	74/2045	333/19659	1.87039e-10	3.23578e-08	2.85481e-08	378807/2900/1141/1180/1080/478/6329/2901/57463/117155/6331/57101/2555/9722/2563/55799/168507/775/3745/6900/9312/6323/2569/2893/776/3785/89832/2906/3779/6833/1137/3751/170850/6261/59284/55584/3758/55107/90550/3790/126129/486/6337/2554/785/55879/8514/477/1188/3757/6326/6335/94015/2556/3780/10021/30819/2743/25932/10368/3359/2741/440699/1193/20/2892/480/117144/2742/118427/23415/2560/54831/8001	74
GO:0097060	CC	GO:0097060	synaptic membrane	88/2045	431/19659	3.88985e-10	5.38356e-08	4.74972e-08	140730/114798/2900/1141/347730/794/22865/114/23025/2901/6511/9751/2914/57622/375323/1128/2555/22866/1814/23229/2563/775/9066/6857/6855/3745/6900/8508/84966/2569/1272/22997/2893/776/440073/4038/2906/2171/57502/93664/1137/3751/59284/55584/80059/2554/22986/23237/55879/26052/5028/9783/6536/2915/3838/6326/6531/2556/9228/79414/9093/148281/5138/23208/1399/2743/9463/54413/88/10368/3359/7779/392862/26045/…	88
GO:0032993	CC	GO:0032993	protein-DNA complex	51/2045	201/19659	1.09117e-09	1.25849e-07	1.11032e-07	8362/9837/8353/5591/27339/8354/7015/8329/92797/8361/333932/126961/6118/51659/6119/3018/5111/4869/8294/221656/4801/8338/5422/8318/8335/8344/8346/8342/8364/8357/7486/142/8330/8365/4172/8341/8370/8334/3024/8352/7013/554313/23522/5619/8343/3662/8968/440689/8359/26471/132243	51
GO:0000786	CC	GO:0000786	nucleosome	33/2045	106/19659	4.16625e-09	4.11864e-07	3.63372e-07	8362/8353/8354/8329/8361/333932/126961/3018/8294/221656/8338/8335/8344/8346/8342/8364/8357/8330/8365/8341/8370/8334/3024/8352/554313/23522/5619/8343/3662/8968/440689/8359/132243	33
GO:0045211	CC	GO:0045211	postsynaptic membrane	68/2045	322/19659	9.32954e-09	8.07006e-07	7.11992e-07	114798/2900/1141/347730/22865/2901/57622/375323/1128/2555/22866/1814/23229/2563/775/3745/6900/84966/2569/1272/22997/2893/440073/2906/2171/57502/93664/1137/3751/59284/55584/80059/2554/22986/23237/55879/26052/5028/6536/2915/3838/6531/2556/9228/79414/9093/1399/2743/9463/54413/88/10368/3359/7779/392862/26045/2741/5728/2892/5100/1821/8082/2917/2742/1312/2560/815/8001	68
GO:0034707	CC	GO:0034707	chloride channel complex	20/2045	50/19659	4.34022e-08	3.33715e-06	2.94424e-06	1180/1080/57101/2555/2563/2569/55107/2554/55879/1188/94015/2556/2743/25932/2741/1193/2742/2560/54831/8001	20
GO:0030684	CC	GO:0030684	preribosome	23/2045	73/19659	7.14918e-07	4.94723e-05	4.36476e-05	2091/84549/54663/92856/26156/10528/23076/27340/79954/65083/51602/25879/134430/55127/55720/10813/51388/8602/55759/10969/10885/55781/8568	23
GO:0099240	CC	GO:0099240	intrinsic component of synaptic membrane	38/2045	166/19659	2.22576e-06	0.000134389	0.000118567	114798/2900/1141/347730/22865/114/2901/6511/57622/1128/1814/2563/9066/6900/1272/776/1137/3751/59284/55584/2554/22986/5028/6536/6326/6531/2556/79414/148281/23208/54413/10368/3359/7779/26045/2741/5100/8745	38
GO:0099699	CC	GO:0099699	integral component of synaptic membrane	36/2045	154/19659	2.43012e-06	0.000134389	0.000118567	114798/2900/1141/347730/22865/114/2901/6511/57622/1128/1814/2563/9066/776/1137/3751/59284/55584/2554/22986/5028/6536/6326/6531/2556/79414/148281/23208/54413/10368/3359/7779/26045/2741/5100/8745	36
GO:0000784	CC	GO:0000784	nuclear chromosome, telomeric region	31/2045	124/19659	2.69524e-06	0.000134389	0.000118567	8362/5591/7015/8361/5888/675/6118/4173/3018/5111/8294/4176/328/472/4998/8364/3981/4436/142/55226/8365/4172/8370/7013/554313/4171/84321/5501/4174/80119/8359	31
GO:0098793	CC	GO:0098793	presynapse	83/2045	482/19659	2.71885e-06	0.000134389	0.000118567	140730/9001/2900/127833/1141/9379/794/114/6456/23025/2901/4919/8927/5538/6511/9751/2914/1128/2555/790/6860/11255/9066/6857/6855/24141/84966/1272/2030/776/5037/55964/143425/6833/57502/93664/7781/1137/4747/25837/6582/57084/8224/10590/5501/8514/26052/5028/9783/63923/6536/2796/6326/6531/5414/6620/5173/114088/79414/84258/148281/5138/83992/23208/9463/54413/627/57657/3359/2741/6854/192683/5582/8541/116/…	83
GO:0098687	CC	GO:0098687	chromosomal region	64/2045	346/19659	3.48295e-06	0.00016068	0.000141762	6847/8362/79723/1786/5591/3070/7015/55920/55183/1616/1788/641/8361/7514/157570/5888/10735/55055/10728/675/6118/4173/3018/1111/5111/9735/8294/4176/56155/64946/23279/328/11130/472/9184/4998/701/8364/7486/3981/4436/142/55226/8365/4172/8370/55355/55320/7013/554313/4171/84321/5501/4174/80119/9918/221150/891/79075/113130/7272/699/8359/27127	64
GO:0000781	CC	GO:0000781	chromosome, telomeric region	36/2045	158/19659	4.56157e-06	0.000197288	0.00017406	8362/5591/7015/55183/641/8361/5888/10728/675/6118/4173/3018/1111/5111/8294/4176/328/472/4998/8364/7486/3981/4436/142/55226/8365/4172/8370/7013/554313/4171/84321/5501/4174/80119/8359	36
GO:0034703	CC	GO:0034703	cation channel complex	45/2045	219/19659	6.12263e-06	0.000249227	0.000219884	378807/2900/6329/2901/57463/117155/6331/9722/55799/168507/775/3745/6900/9312/6323/2893/776/3785/2906/3779/6833/3751/170850/6261/59284/3758/90550/3790/126129/6337/785/8514/3757/6326/6335/3780/10021/30819/10368/3359/440699/2892/117144/118427/23415	45
GO:0030315	CC	GO:0030315	T-tubule	17/2045	51/19659	8.47877e-06	0.000325962	0.000287584	6331/9722/57716/775/6323/776/6261/59284/2806/825/477/6326/6769/8987/844/7779/113146	17
GO:0000788	CC	GO:0000788	nuclear nucleosome	14/2045	38/19659	1.43326e-05	0.000522007	0.000460548	8362/8353/8354/8361/8294/8364/8357/8365/8370/8352/554313/3662/8968/8359	14
GO:0060077	CC	GO:0060077	inhibitory synapse	9/2045	17/19659	1.56418e-05	0.000541206	0.000477487	375323/57549/84966/22997/440073/57502/23208/54413/2741	9
GO:0098982	CC	GO:0098982	GABA-ergic synapse	21/2045	75/19659	1.69304e-05	0.000557895	0.000492211	114798/347730/22865/8927/1814/23229/2563/9066/2569/22997/440073/57502/3751/2554/2556/266727/2743/54413/176/26045/2560	21
GO:0098978	CC	GO:0098978	glutamatergic synapse	62/2045	350/19659	1.99571e-05	0.00062774	0.000553832	114798/347730/114/6456/63827/23025/2901/8927/6511/51738/1128/22866/1814/9722/4644/2563/6860/9066/6857/2569/57502/93664/5063/7781/3751/79012/59284/126129/11151/4885/8224/147381/22986/23237/5501/26052/2475/5028/6774/3838/6326/999/79414/148281/83992/84249/54413/88/10368/176/3359/4884/26045/6854/5530/8541/5100/1821/7474/84152/89780/8745	62
GO:0005216	MF	GO:0005216	ion channel activity	84/1928	427/17632	5.66227e-08	5.34599e-05	4.91096e-05	378807/2900/1141/1180/1080/6329/116369/2901/114780/117155/6331/3781/57101/2555/10052/60598/2563/55799/168507/775/3745/53822/9312/57419/343450/6323/2569/2893/259232/776/3785/89832/2906/3779/6833/1137/3751/170850/6261/59284/55584/3758/55107/90550/3790/486/6337/2554/55503/80036/785/55879/8514/1188/3757/6326/6335/94015/2556/3780/10021/147798/5138/30819/2743/25932/10368/57657/3359/2741/440699/57192/11…	84
GO:0022838	MF	GO:0022838	substrate-specific channel activity	85/1928	442/17632	1.34205e-07	5.34599e-05	4.91096e-05	378807/2900/1141/1180/1080/6329/116369/2901/114780/117155/6331/3781/57101/2555/10052/60598/2563/55799/168507/775/3745/53822/9312/57419/343450/6323/2569/2893/259232/776/3785/89832/2906/3779/6833/1137/3751/170850/6261/59284/55584/3758/55107/90550/3790/486/6337/4284/2554/55503/80036/785/55879/8514/1188/3757/6326/6335/94015/2556/3780/10021/147798/5138/30819/2743/25932/10368/57657/3359/2741/440699/571…	85
GO:0022839	MF	GO:0022839	ion gated channel activity	70/1928	342/17632	1.49649e-07	5.34599e-05	4.91096e-05	378807/2900/1141/1180/1080/6329/2901/117155/6331/3781/57101/2555/2563/55799/775/3745/9312/343450/6323/2569/2893/259232/776/3785/89832/2906/3779/6833/1137/3751/170850/6261/59284/55584/3758/55107/3790/6337/2554/80036/785/55879/8514/1188/3757/6326/6335/94015/2556/3780/10021/30819/2743/25932/10368/57657/3359/2741/440699/57192/1193/2892/5026/56923/338440/117144/2742/23415/2560/8001	70
GO:0022836	MF	GO:0022836	gated channel activity	71/1928	351/17632	1.97269e-07	5.34599e-05	4.91096e-05	378807/2900/1141/1180/1080/6329/2901/117155/6331/3781/57101/2555/2563/55799/775/3745/9312/343450/6323/2569/2893/259232/776/3785/89832/2906/3779/6833/1137/3751/170850/6261/59284/55584/3758/55107/3790/6337/2554/80036/785/55879/8514/1188/3757/6326/6335/94015/2556/3780/10021/147798/30819/2743/25932/10368/57657/3359/2741/440699/57192/1193/2892/5026/56923/338440/117144/2742/23415/2560/8001	71
GO:0015267	MF	GO:0015267	channel activity	87/1928	467/17632	4.05211e-07	8.05017e-05	7.39508e-05	378807/2900/1141/1180/1080/6329/116369/2901/114780/117155/6331/3781/57101/2555/10052/60598/2563/55799/168507/775/3745/53822/9312/57419/343450/6323/2569/2893/259232/776/3785/89832/2906/3779/6833/1137/3751/170850/6261/59284/55584/3758/55107/90550/3790/486/6337/4284/2554/55503/80036/785/55879/8514/1188/3757/6326/6335/94015/2556/3780/10021/147798/5138/30819/2743/25932/10368/57657/3359/2741/440699/571…	87
GO:0022803	MF	GO:0022803	passive transmembrane transporter activity	87/1928	468/17632	4.45581e-07	8.05017e-05	7.39508e-05	378807/2900/1141/1180/1080/6329/116369/2901/114780/117155/6331/3781/57101/2555/10052/60598/2563/55799/168507/775/3745/53822/9312/57419/343450/6323/2569/2893/259232/776/3785/89832/2906/3779/6833/1137/3751/170850/6261/59284/55584/3758/55107/90550/3790/486/6337/4284/2554/55503/80036/785/55879/8514/1188/3757/6326/6335/94015/2556/3780/10021/147798/5138/30819/2743/25932/10368/57657/3359/2741/440699/571…	87
GO:0005254	MF	GO:0005254	chloride channel activity	24/1928	75/17632	7.40909e-07	0.000114735	0.000105398	1180/1080/116369/57101/2555/2563/2569/55107/2554/55879/1188/94015/2556/2743/25932/2741/1193/56923/338440/6509/2742/2560/54831/8001	24
GO:0003688	MF	GO:0003688	DNA replication origin binding	10/1928	17/17632	2.2492e-06	0.000304766	0.000279966	990/55388/3329/83743/5422/8318/4998/11143/4171/4174	10
GO:0043142	MF	GO:0043142	single-stranded DNA-dependent ATPase activity	9/1928	14/17632	2.63031e-06	0.000316807	0.000291026	5985/5984/92797/5982/5888/5983/10721/80119/79075	9
GO:0030594	MF	GO:0030594	neurotransmitter receptor activity	30/1928	117/17632	6.05476e-06	0.000656335	0.000602926	3358/2900/1141/2901/3350/1128/2555/1814/2563/11255/2569/2893/89832/2906/5032/1137/55584/165829/2554/8416/2915/2556/2743/3359/2741/2892/3357/2742/2560/8001	30
