# Supplementary material for: SDImpute: A statistical block imputation method based on cell-level and gene-level information for dropouts in single-cell RNA-seq data
Source: PLoS Comput Biol. 2021 Jun 17;17(6):e1009118. doi: 10.1371/journal.pcbi.1009118 (PMC8266063; doi:10.1371/journal.pcbi.1009118)
Supplement: S10 Table — (XLSX) [file pcbi.1009118.s044.xlsx]

## Sheet: Sheet1
Enriched GO terms (p < 0.001) detected in the up-regulated genes of H1 cells in PBLR imputed data
	ONTOLOGY	ID	Description	GeneRatio	BgRatio	pvalue	p.adjust	qvalue	geneID	Count
GO:0001505	BP	GO:0001505	regulation of neurotransmitter levels	69/1739	346/18493	1.3141e-09	7.45357e-06	6.97718e-06	6860/148281/3350/4128/5579/1137/11255/477/23025/1814/57030/6531/60482/183/6857/121278/590/23576/2903/7054/93664/6854/199/140679/27445/5037/2901/635/3351/22871/2030/415117/1621/6843/9515/26227/8224/8448/6623/2731/84258/127833/114088/5028/5053/6507/64902/1191/9783/140730/1757/857/18/9900/2914/9722/57539/9627/2618/1312/7779/23657/223/6715/6542/9699/6472/9581/6571	69
GO:0006520	BP	GO:0006520	cellular amino acid metabolic process	61/1739	324/18493	1.05581e-07	0.000299428	0.00028029	1159/548596/10157/4143/27165/3034/3620/10841/121278/23057/23576/7054/586/635/29968/51520/6776/26227/84842/27034/22929/23428/8659/78991/2731/259307/3376/4522/92292/51582/5053/6507/64902/89874/1757/51268/18/1160/16/9521/2618/440/1312/9945/4947/23657/92935/5471/55278/2639/51540/54511/58510/6542/6472/23395/2875/1428/124454/1036/1491	61
GO:0050804	BP	GO:0050804	modulation of chemical synaptic transmission	72/1739	418/18493	3.09193e-07	0.00038953	0.000364634	6860/6863/766/154/5579/27091/22941/1137/6376/477/23025/1814/952/183/55638/6857/27092/7349/2917/5024/590/2903/3710/54413/11170/1959/1392/4884/627/84628/10590/57616/84502/4130/2901/729956/9465/999/3351/22871/6843/9515/8224/2695/816/6623/6774/4885/5923/5764/2915/5028/2895/794/6507/9783/140730/2648/347730/18/57502/2914/5575/9627/7779/23657/3274/23228/4355/9699/9581/5594	72
GO:0099177	BP	GO:0099177	regulation of trans-synaptic signaling	72/1739	419/18493	3.39799e-07	0.00038953	0.000364634	6860/6863/766/154/5579/27091/22941/1137/6376/477/23025/1814/952/183/55638/6857/27092/7349/2917/5024/590/2903/3710/54413/11170/1959/1392/4884/627/84628/10590/57616/84502/4130/2901/729956/9465/999/3351/22871/6843/9515/8224/2695/816/6623/6774/4885/5923/5764/2915/5028/2895/794/6507/9783/140730/2648/347730/18/57502/2914/5575/9627/7779/23657/3274/23228/4355/9699/9581/5594	72
GO:0050433	BP	GO:0050433	regulation of catecholamine secretion	20/1739	61/18493	3.73275e-07	0.00038953	0.000364634	6860/148281/6387/26281/1137/11255/1814/183/6857/7349/1392/120793/3351/120796/6623/84258/127833/5028/1113/18	20
GO:0006821	BP	GO:0006821	chloride transport	28/1739	107/18493	4.12056e-07	0.00038953	0.000364634	2554/766/5243/116369/2556/1180/57030/2569/2560/846/2563/54831/2741/8001/1188/2568/5593/6557/1364/1187/2915/6507/338440/2566/94015/2565/115019/144453	28
GO:0050432	BP	GO:0050432	catecholamine secretion	20/1739	63/18493	6.71715e-07	0.000428248	0.000400876	6860/148281/6387/26281/1137/11255/1814/183/6857/7349/1392/120793/3351/120796/6623/84258/127833/5028/1113/18	20
GO:1901605	BP	GO:1901605	alpha-amino acid metabolic process	45/1739	223/18493	6.71951e-07	0.000428248	0.000400876	1159/548596/10157/4143/27165/3034/3620/10841/23057/23576/7054/586/635/29968/6776/26227/27034/22929/8659/2731/259307/4522/92292/51582/5053/6507/64902/89874/1757/51268/1160/2618/440/1312/9945/23657/5471/2639/54511/58510/6472/2875/1428/1036/1491	45
GO:0099504	BP	GO:0099504	synaptic vesicle cycle	41/1739	195/18493	6.79518e-07	0.000428248	0.000400876	6860/148281/6456/5579/6620/57084/1137/5874/23025/57030/6857/54413/7054/93664/6854/140679/27445/2901/3351/22871/26052/415117/6843/9515/8224/8448/85439/273/84258/127833/114088/5028/8927/9783/140730/9900/57502/5575/9699/9581/6571	41
GO:0042391	BP	GO:0042391	regulation of membrane potential	71/1739	424/18493	1.10184e-06	0.000574895	0.00053815	2893/6863/6326/2554/88/1128/154/55584/3359/22941/1137/116369/2556/1180/477/57657/57030/2569/4985/27092/2560/151647/5024/2563/2903/54413/5026/54831/23415/2741/5366/259232/8001/2568/153/8326/2901/343450/6329/22871/30819/142/2892/2030/6323/6324/6335/90134/23171/5764/2915/2895/10021/785/9783/781/140730/857/18/79784/57502/2566/9722/6334/2565/115019/3781/4355/9699/2281/288	71
GO:0051937	BP	GO:0051937	catecholamine transport	22/1739	76/18493	1.11492e-06	0.000574895	0.00053815	6860/148281/6387/26281/1137/11255/1814/6531/183/6857/7349/1392/120793/3351/120796/6623/84258/127833/5028/1113/18/6571	22
GO:0015837	BP	GO:0015837	amine transport	26/1739	101/18493	1.48232e-06	0.000700645	0.000655863	6860/148281/6387/26281/1137/11255/477/1814/51458/183/6857/7349/2917/7054/1392/120793/3351/120796/6623/84258/127833/5028/1113/18/9900/6571	26
GO:0006836	BP	GO:0006836	neurotransmitter transport	50/1739	268/18493	1.91184e-06	0.00083415	0.000780836	6860/55117/148281/3350/5579/57084/1137/11255/477/23025/1814/57030/6531/8600/60482/6857/7054/93664/6854/1392/140679/27445/2901/6538/3351/22871/2030/415117/6843/9515/8224/8448/6623/84258/127833/114088/5028/6507/9783/140730/18/9900/2914/6539/9627/7779/23657/9699/9581/6571	50
GO:0097060	CC	GO:0097060	synaptic membrane	78/1829	431/19659	7.29026e-09	3.88205e-06	3.25907e-06	2893/148281/6326/2554/88/1128/55584/9228/5800/1007/3359/27091/22941/1137/2556/23025/1814/84966/6531/2569/6857/4985/27092/2560/2917/5024/53616/22866/2563/2903/54413/80059/93664/1272/2741/8001/2568/84628/153/2901/729956/6538/9478/286/3351/22871/26052/2892/415117/23229/1410/3838/400745/5138/1496/2915/5028/2895/794/375323/9783/140730/8745/347730/57502/2914/10505/2566/22865/2565/9627/1312/7779/223082/…	78
GO:0098793	CC	GO:0098793	presynapse	84/1829	482/19659	1.19081e-08	3.88205e-06	3.25907e-06	6860/148281/6326/6456/1128/55964/5579/1007/6620/3359/57084/1137/11255/5874/57657/23025/84966/57030/6531/60482/6857/4985/7349/846/2917/5024/192683/2903/54413/7054/93664/6854/1272/2741/81615/5173/627/84628/10590/140679/27445/5037/2901/6538/7781/3351/22871/115827/26052/2030/415117/64780/83992/6843/8224/8448/85439/5138/273/84258/127833/1496/114088/5764/5028/5798/794/8927/9783/140730/8745/9900/57502/5…	84
GO:0034702	CC	GO:0034702	ion channel complex	58/1829	301/19659	6.65732e-08	1.14381e-05	9.60253e-06	2893/6326/2554/55584/375567/6337/3780/3359/27091/22941/1137/2556/1180/2569/27092/2560/2563/2903/6261/54831/55799/23415/2741/8001/1188/9312/3790/2568/6338/440699/2901/729956/3785/6329/22871/30819/2892/6323/6324/6335/1364/1187/170850/2895/10021/785/781/126129/2566/94015/9722/6334/2565/378807/3306/144453/2281/779	58
GO:1902495	CC	GO:1902495	transmembrane transporter complex	61/1829	325/19659	8.25341e-08	1.14381e-05	9.60253e-06	2893/6326/2554/55584/375567/6337/486/3780/3359/27091/22941/1137/2556/1180/477/2569/27092/2560/2563/2903/6261/54831/55799/23415/2741/8001/1188/9312/3790/2568/6338/440699/2901/729956/3785/6329/22871/30819/2892/6323/6324/6335/1364/1187/170850/2895/10021/785/781/126129/2566/94015/9722/6334/2565/378807/3306/144453/64241/2281/779	61
GO:1990351	CC	GO:1990351	transporter complex	62/1829	333/19659	8.77154e-08	1.14381e-05	9.60253e-06	2893/6326/2554/55584/375567/6337/486/3780/3359/27091/22941/1137/2556/1180/477/2569/27092/2560/2563/2903/6261/54831/55799/23415/2741/8001/1188/9312/3790/2568/6338/440699/2901/729956/3785/6329/22871/30819/2892/6323/6324/6335/1364/1187/170850/2895/10021/785/781/126129/2566/94015/9722/6334/2565/378807/3306/5193/144453/64241/2281/779	62
GO:0045211	CC	GO:0045211	postsynaptic membrane	59/1829	322/19659	3.14944e-07	3.4224e-05	2.87318e-05	2893/2554/88/1128/55584/9228/5800/1007/3359/27091/22941/1137/2556/1814/84966/6531/2569/4985/27092/2560/2917/53616/22866/2563/2903/54413/80059/93664/1272/2741/8001/2568/153/2901/729956/6538/9478/286/22871/26052/2892/23229/3838/400745/1496/2915/5028/2895/375323/347730/57502/10505/2566/22865/2565/1312/7779/347731/288	59
GO:0099240	CC	GO:0099240	intrinsic component of synaptic membrane	36/1829	166/19659	1.16493e-06	0.00010795	9.06264e-05	148281/6326/2554/1128/55584/5800/1007/3359/27091/1137/2556/1814/6531/4985/27092/5024/53616/2563/2903/54413/1272/2741/84628/153/2901/729956/6538/3351/22871/5028/2895/8745/347730/22865/7779/347731	36
GO:0034707	CC	GO:0034707	chloride channel complex	17/1829	50/19659	1.35104e-06	0.00010795	9.06264e-05	2554/2556/1180/2569/2560/2563/54831/2741/8001/1188/2568/1364/1187/2566/94015/2565/144453	17
GO:0099699	CC	GO:0099699	integral component of synaptic membrane	34/1829	154/19659	1.49011e-06	0.00010795	9.06264e-05	148281/6326/2554/1128/55584/5800/1007/3359/27091/1137/2556/1814/6531/4985/27092/5024/53616/2563/2903/54413/2741/153/2901/729956/6538/3351/22871/5028/2895/8745/347730/22865/7779/347731	34
GO:0099634	CC	GO:0099634	postsynaptic specialization membrane	25/1829	102/19659	5.05744e-06	0.000302323	0.000253807	2554/88/1128/55584/5800/27091/2556/1814/4985/27092/53616/22866/2903/2741/153/2901/729956/22871/3838/2915/2895/347730/22865/7779/347731	25
GO:0098978	CC	GO:0098978	glutamatergic synapse	59/1829	350/19659	5.15939e-06	0.000302323	0.000253807	6860/79012/148281/6326/6456/88/1128/5800/3359/27091/26280/23025/1814/2569/6857/27092/53616/22866/2563/2903/54413/93664/6854/4884/84628/8326/147381/2901/729956/7781/999/22871/26052/83992/84152/6843/63827/8224/3838/176/5063/6774/4885/5028/2895/11151/8927/126129/8745/347730/9900/57502/5575/9722/3556/345651/6457/84249/347731	59
GO:0098936	CC	GO:0098936	intrinsic component of postsynaptic membrane	28/1829	122/19659	5.56423e-06	0.000302323	0.000253807	2554/1128/55584/5800/1007/3359/27091/2556/1814/6531/4985/27092/53616/2563/2903/54413/1272/2741/153/2901/729956/6538/22871/2895/347730/22865/7779/347731	28
GO:0099055	CC	GO:0099055	integral component of postsynaptic membrane	27/1829	117/19659	7.28951e-06	0.000365597	0.000306927	2554/1128/55584/5800/1007/3359/27091/2556/1814/6531/4985/27092/53616/2563/2903/54413/2741/153/2901/729956/6538/22871/2895/347730/22865/7779/347731	27
GO:0099060	CC	GO:0099060	integral component of postsynaptic specialization membrane	20/1829	74/19659	9.14412e-06	0.000425855	0.000357515	2554/1128/55584/5800/2556/1814/4985/27092/53616/2903/2741/153/2901/729956/22871/2895/347730/22865/7779/347731	20
GO:0098948	CC	GO:0098948	intrinsic component of postsynaptic specialization membrane	20/1829	77/19659	1.74196e-05	0.000734803	0.000616883	2554/1128/55584/5800/2556/1814/4985/27092/53616/2903/2741/153/2901/729956/22871/2895/347730/22865/7779/347731	20
GO:0060076	CC	GO:0060076	excitatory synapse	15/1829	48/19659	1.8032e-05	0.000734803	0.000616883	57084/57030/6857/54413/93664/729956/22871/2892/1496/2895/794/8927/347730/57502/2263	15
GO:0043194	CC	GO:0043194	axon initial segment	9/1829	19/19659	1.99195e-05	0.000763971	0.000641371	57731/4130/286/3785/6323/80128/6334/4133/288	9
GO:0070382	CC	GO:0070382	exocytic vesicle	37/1829	197/19659	2.72584e-05	0.000987358	0.000828909	6860/148281/6456/57084/5874/23025/57030/6857/4985/192683/2903/7054/6854/81615/627/140679/5037/7781/115827/415117/83992/6843/8224/8448/85439/273/84258/127833/114088/201294/8927/9900/5414/9627/1809/9143/6571	37
GO:0022839	MF	GO:0022839	ion gated channel activity	69/1736	342/17632	5.24423e-09	4.11244e-06	3.70287e-06	2893/6326/2554/57156/55584/6337/3780/3359/27091/1137/2556/1180/57657/57030/56923/2569/27092/2560/5024/2563/2903/3710/5026/6261/55799/23415/2741/80036/259232/8001/1188/9312/3790/2568/6338/440699/84502/2901/343450/3785/6329/3351/30819/2892/6323/63982/6324/6335/90134/1187/728215/170850/2895/10021/785/781/338440/2566/94015/6334/56704/2565/378807/3249/3781/3709/2281/779/140738	69
GO:0005216	MF	GO:0005216	ion channel activity	80/1736	427/17632	1.11882e-08	4.11244e-06	3.70287e-06	2893/6326/2554/57156/55584/6337/486/3780/3359/27091/1137/116369/2556/1180/57657/57030/56923/2569/27092/2560/5024/57419/2563/2903/3710/5026/6261/54831/55799/23415/2741/80036/259232/8001/1188/9312/3790/2568/6338/440699/84502/2901/343450/3785/6329/3351/30819/2892/6323/63982/6324/6335/1364/60598/90134/1187/5138/728215/170850/2895/10021/785/781/338440/2566/94015/6334/83959/56704/2565/115019/378807/555…	80
GO:0022838	MF	GO:0022838	substrate-specific channel activity	82/1736	442/17632	1.1661e-08	4.11244e-06	3.70287e-06	2893/6326/2554/57156/55584/6337/486/3780/3359/27091/1137/116369/2556/1180/57657/57030/56923/2569/27092/2560/5024/57419/2563/2903/3710/5026/6261/54831/55799/23415/2741/80036/259232/8001/1188/9312/3790/2568/6338/440699/84502/2901/343450/3785/6329/3351/30819/2892/6323/364/63982/6324/6335/1364/60598/90134/1187/5138/728215/170850/89872/2895/10021/785/781/338440/2566/94015/6334/83959/56704/2565/115019/…	82
GO:0022836	MF	GO:0022836	gated channel activity	69/1736	351/17632	1.58501e-08	4.19234e-06	3.77482e-06	2893/6326/2554/57156/55584/6337/3780/3359/27091/1137/2556/1180/57657/57030/56923/2569/27092/2560/5024/2563/2903/3710/5026/6261/55799/23415/2741/80036/259232/8001/1188/9312/3790/2568/6338/440699/84502/2901/343450/3785/6329/3351/30819/2892/6323/63982/6324/6335/90134/1187/728215/170850/2895/10021/785/781/338440/2566/94015/6334/56704/2565/378807/3249/3781/3709/2281/779/140738	69
GO:0015267	MF	GO:0015267	channel activity	84/1736	467/17632	3.32593e-08	6.475e-06	5.83014e-06	2893/6326/2554/57156/55584/6337/486/3780/3359/27091/1137/116369/2556/1180/57657/57030/56923/2569/27092/2560/5024/57419/2563/2903/3710/5026/6261/54831/55799/23415/2741/80036/259232/8001/1188/9312/3790/2706/2568/2700/6338/440699/84502/2901/343450/3785/6329/3351/30819/2892/6323/364/63982/6324/6335/1364/60598/90134/1187/5138/728215/170850/89872/2895/10021/785/781/338440/2566/94015/6334/83959/56704/25…	84
GO:0022803	MF	GO:0022803	passive transmembrane transporter activity	84/1736	468/17632	3.67202e-08	6.475e-06	5.83014e-06	2893/6326/2554/57156/55584/6337/486/3780/3359/27091/1137/116369/2556/1180/57657/57030/56923/2569/27092/2560/5024/57419/2563/2903/3710/5026/6261/54831/55799/23415/2741/80036/259232/8001/1188/9312/3790/2706/2568/2700/6338/440699/84502/2901/343450/3785/6329/3351/30819/2892/6323/364/63982/6324/6335/1364/60598/90134/1187/5138/728215/170850/89872/2895/10021/785/781/338440/2566/94015/6334/83959/56704/25…	84
GO:0030594	MF	GO:0030594	neurotransmitter receptor activity	31/1736	117/17632	2.06638e-07	3.12319e-05	2.81215e-05	2893/2554/3350/1128/55584/3359/1137/11255/2556/1814/2569/165829/2560/2563/2903/2741/8001/153/2901/120793/3351/2892/120796/3363/3355/8416/2915/2895/2566/2565/3274	31
GO:0005254	MF	GO:0005254	chloride channel activity	23/1736	75/17632	4.58918e-07	6.06919e-05	5.46475e-05	2554/116369/2556/1180/57030/56923/2569/2560/2563/54831/2741/8001/1188/2568/63982/1364/1187/338440/2566/94015/2565/115019/144453	23
GO:0015108	MF	GO:0015108	chloride transmembrane transporter activity	26/1736	100/17632	2.84354e-06	0.000334274	0.000300983	2554/116369/2556/1180/57030/6531/56923/2569/2560/2563/54831/2741/8001/1188/2568/6557/63982/1364/1187/338440/2566/94015/2565/115019/144453/6571	26
GO:0005230	MF	GO:0005230	extracellular ligand-gated ion channel activity	21/1736	75/17632	7.2091e-06	0.000762723	0.000686762	2893/2554/55584/3359/1137/2556/57030/2569/2560/5024/2563/2903/5026/2741/8001/2568/2901/2892/2895/2566/2565	21
GO:0003688	MF	GO:0003688	DNA replication origin binding	9/1736	17/17632	9.93606e-06	0.000955669	0.000860492	3329/4998/11143/4174/4171/5422/990/83743/8318	9
